# Supplementary material for: Transcriptional analysis of sweet corn hybrids in response to crowding stress
Source: PLoS One. 2021 Jun 17;16(6):e0253190. doi: 10.1371/journal.pone.0253190 (PMC8211227; doi:10.1371/journal.pone.0253190)
Supplement: S2 Table — (XLSX) [file pone.0253190.s002.xlsx]

## Sheet: Galaxy7-(Join_two_Datasets_on_d
S2 Table. List of maize abiotic stress genes commonly identified from Plant Stress Gene Database.
Serial No.	GeneID	Gene Name	Also known as	Role in stress condition	Species	MaizeGDB ID
6-	542414	beta glucosidase1	p60.1,glu1	salt stress.	Zea mays	GRMZM2G016890
23-	542602	low molecular weight heat shock protein precursor	hsp22	heat stress	Zea mays	GRMZM2G007729
24-	541942	methionine synthase	LOC541942	salt stress.	Zea mays	GRMZM2G149751
