# Supplementary material for: Transcriptional analysis of sweet corn hybrids in response to crowding stress
Source: PLoS One. 2021 Jun 17;16(6):e0253190. doi: 10.1371/journal.pone.0253190 (PMC8211227; doi:10.1371/journal.pone.0253190)
Supplement: S3 Table — (XLSX) [file pone.0253190.s003.xlsx]

## Sheet: Galaxy12-(Join_two_Datasets_on_
S3 Table. List of DEGs involved in crowding stress response and corrsponding crowding stress tolerance co-expression networks (WGCNA module) identified from previous study [31]
DEGs	Hybrid	Site	WGCNAmodule
AC155377.1_FGT002	GSS2259P	Fruit Farm
AC188003.3_FGT012	GSS2259P	Fruit Farm	17
AC190589.2_FGT002	GSS2259P	Fruit Farm
AC191097.3_FGT007	GSS2259P	Fruit Farm
AC194097.3_FGT009	GSS2259P	Fruit Farm	1
AC194970.5_FGT001	GSS2259P	Fruit Farm	11
AC196475.3_FGT004	GSS2259P	Fruit Farm	2
AC196489.3_FGT002	GSS2259P	Fruit Farm
AC197118.3_FGT005	GSS2259P	Fruit Farm
AC198169.4_FGT004	GSS2259P	Fruit Farm
AC198418.3_FGT005	GSS2259P	Fruit Farm	1
AC198979.4_FGT009	GSS2259P	Fruit Farm	13
AC201791.3_FGT005	GSS2259P	Fruit Farm
AC202129.3_FGT001	GSS2259P	Fruit Farm	3
AC205012.3_FGT002	GSS2259P	Fruit Farm	4
AC207655.2_FGT003	GSS2259P	Fruit Farm	26
AC208212.3_FGT001	GSS2259P	Fruit Farm	15
AC209208.3_FGT002	GSS2259P	Fruit Farm	16
AC211332.4_FGT005	GSS2259P	Fruit Farm
AC212068.4_FGT005	GSS2259P	Fruit Farm
AC212835.3_FGT007	GSS2259P	Fruit Farm
AC216353.2_FGT005	GSS2259P	Fruit Farm	6
AC217358.3_FGT005	GSS2259P	Fruit Farm	8
AC231604.1_FGT001	GSS2259P	Fruit Farm
AC233866.1_FGT006	GSS2259P	Fruit Farm
AC233939.1_FGT003	GSS2259P	Fruit Farm
EF517601.1_FGT025	GSS2259P	Fruit Farm	6
GRMZM2G001500_T02	GSS2259P	Fruit Farm	17
GRMZM2G001904_T01	GSS2259P	Fruit Farm	36
GRMZM2G001956_T01	GSS2259P	Fruit Farm	32
GRMZM2G003953_T02	GSS2259P	Fruit Farm	2
GRMZM2G004060_T01	GSS2259P	Fruit Farm	7
GRMZM2G004696_T01	GSS2259P	Fruit Farm	18
GRMZM2G005622_T02	GSS2259P	Fruit Farm	14
GRMZM2G005865_T01	GSS2259P	Fruit Farm
GRMZM2G005886_T01	GSS2259P	Fruit Farm
GRMZM2G006287_T01	GSS2259P	Fruit Farm
GRMZM2G006480_T03	GSS2259P	Fruit Farm
GRMZM2G006554_T01	GSS2259P	Fruit Farm
GRMZM2G007060_T01	GSS2259P	Fruit Farm
GRMZM2G007080_T01	GSS2259P	Fruit Farm
GRMZM2G007249_T02	GSS2259P	Fruit Farm	10
GRMZM2G007381_T01	GSS2259P	Fruit Farm
GRMZM2G008166_T01	GSS2259P	Fruit Farm
GRMZM2G009189_T01	GSS2259P	Fruit Farm
GRMZM2G009326_T01	GSS2259P	Fruit Farm
GRMZM2G009871_T05	GSS2259P	Fruit Farm
GRMZM2G010491_T01	GSS2259P	Fruit Farm	2
GRMZM2G010628_T01	GSS2259P	Fruit Farm
GRMZM2G010823_T01	GSS2259P	Fruit Farm
GRMZM2G010973_T01	GSS2259P	Fruit Farm	13
GRMZM2G010987_T01	GSS2259P	Fruit Farm
GRMZM2G011129_T01	GSS2259P	Fruit Farm
GRMZM2G011479_T01	GSS2259P	Fruit Farm
GRMZM2G011592_T06	GSS2259P	Fruit Farm	10
GRMZM2G012102_T01	GSS2259P	Fruit Farm	6
GRMZM2G012126_T01	GSS2259P	Fruit Farm
GRMZM2G012546_T01	GSS2259P	Fruit Farm
GRMZM2G012628_T01	GSS2259P	Fruit Farm
GRMZM2G012758_T01	GSS2259P	Fruit Farm	17
GRMZM2G013430_T01	GSS2259P	Fruit Farm
GRMZM2G013461_T01	GSS2259P	Fruit Farm
GRMZM2G013581_T01	GSS2259P	Fruit Farm	9
GRMZM2G013650_T01	GSS2259P	Fruit Farm
GRMZM2G014594_T01	GSS2259P	Fruit Farm	8
GRMZM2G014994_T02	GSS2259P	Fruit Farm
GRMZM2G015399_T01	GSS2259P	Fruit Farm	1
GRMZM2G015801_T01	GSS2259P	Fruit Farm	1
GRMZM2G016281_T01	GSS2259P	Fruit Farm	2
GRMZM2G016290_T04	GSS2259P	Fruit Farm	0
GRMZM2G017045_T01	GSS2259P	Fruit Farm
GRMZM2G017933_T01	GSS2259P	Fruit Farm
GRMZM2G018706_T01	GSS2259P	Fruit Farm
GRMZM2G018988_T01	GSS2259P	Fruit Farm	2
GRMZM2G019353_T01	GSS2259P	Fruit Farm
GRMZM2G019358_T01	GSS2259P	Fruit Farm
GRMZM2G019373_T01	GSS2259P	Fruit Farm
GRMZM2G019695_T01	GSS2259P	Fruit Farm
GRMZM2G019807_T01	GSS2259P	Fruit Farm
GRMZM2G020940_T01	GSS2259P	Fruit Farm
GRMZM2G021256_T01	GSS2259P	Fruit Farm	6
GRMZM2G021877_T01	GSS2259P	Fruit Farm	8
GRMZM2G022088_T02	GSS2259P	Fruit Farm
GRMZM2G022538_T05	GSS2259P	Fruit Farm	3
GRMZM2G023591_T01	GSS2259P	Fruit Farm	6
GRMZM2G023906_T01	GSS2259P	Fruit Farm
GRMZM2G024550_T01	GSS2259P	Fruit Farm	3
GRMZM2G024865_T01	GSS2259P	Fruit Farm	1
GRMZM2G025243_T01	GSS2259P	Fruit Farm	8
GRMZM2G025322_T01	GSS2259P	Fruit Farm
GRMZM2G025598_T01	GSS2259P	Fruit Farm
GRMZM2G025659_T02	GSS2259P	Fruit Farm	6
GRMZM2G025966_T01	GSS2259P	Fruit Farm
GRMZM2G026117_T02	GSS2259P	Fruit Farm	1
GRMZM2G026223_T06	GSS2259P	Fruit Farm
GRMZM2G027219_T01	GSS2259P	Fruit Farm	1
GRMZM2G027378_T01	GSS2259P	Fruit Farm
GRMZM2G027478_T02	GSS2259P	Fruit Farm	2
GRMZM2G027546_T01	GSS2259P	Fruit Farm
GRMZM2G028216_T01	GSS2259P	Fruit Farm	6
GRMZM2G028302_T01	GSS2259P	Fruit Farm	24
GRMZM2G028313_T03	GSS2259P	Fruit Farm
GRMZM2G028379_T01	GSS2259P	Fruit Farm
GRMZM2G028521_T02	GSS2259P	Fruit Farm
GRMZM2G029135_T01	GSS2259P	Fruit Farm
GRMZM2G029153_T01	GSS2259P	Fruit Farm	3
GRMZM2G030203_T01	GSS2259P	Fruit Farm
GRMZM2G030240_T01	GSS2259P	Fruit Farm	1
GRMZM2G031169_T01	GSS2259P	Fruit Farm	12
GRMZM2G031354_T01	GSS2259P	Fruit Farm	19
GRMZM2G032003_T01	GSS2259P	Fruit Farm
GRMZM2G032721_T02	GSS2259P	Fruit Farm	1
GRMZM2G032821_T01	GSS2259P	Fruit Farm
GRMZM2G033135_T03	GSS2259P	Fruit Farm
GRMZM2G033493_T01	GSS2259P	Fruit Farm	13
GRMZM2G033515_T01	GSS2259P	Fruit Farm	16
GRMZM2G033846_T01	GSS2259P	Fruit Farm
GRMZM2G034410_T01	GSS2259P	Fruit Farm
GRMZM2G034495_T01	GSS2259P	Fruit Farm	6
GRMZM2G034575_T01	GSS2259P	Fruit Farm
GRMZM2G037614_T01	GSS2259P	Fruit Farm	7
GRMZM2G037778_T01	GSS2259P	Fruit Farm	15
GRMZM2G038494_T01	GSS2259P	Fruit Farm	11
GRMZM2G038532_T01	GSS2259P	Fruit Farm
GRMZM2G038783_T01	GSS2259P	Fruit Farm
GRMZM2G039723_T01	GSS2259P	Fruit Farm
GRMZM2G039757_T01	GSS2259P	Fruit Farm	1
GRMZM2G040689_T02	GSS2259P	Fruit Farm
GRMZM2G040818_T01	GSS2259P	Fruit Farm
GRMZM2G042492_T01	GSS2259P	Fruit Farm	6
GRMZM2G043115_T01	GSS2259P	Fruit Farm
GRMZM2G043212_T01	GSS2259P	Fruit Farm	6
GRMZM2G043489_T01	GSS2259P	Fruit Farm
GRMZM2G044132_T02	GSS2259P	Fruit Farm	22
GRMZM2G045135_T01	GSS2259P	Fruit Farm
GRMZM2G045714_T01	GSS2259P	Fruit Farm
GRMZM2G046186_T01	GSS2259P	Fruit Farm
GRMZM2G046587_T02	GSS2259P	Fruit Farm	11
GRMZM2G046681_T02	GSS2259P	Fruit Farm	3
GRMZM2G046733_T01	GSS2259P	Fruit Farm	11
GRMZM2G046782_T02	GSS2259P	Fruit Farm	5
GRMZM2G046885_T01	GSS2259P	Fruit Farm
GRMZM2G046952_T01	GSS2259P	Fruit Farm	18
GRMZM2G047055_T02	GSS2259P	Fruit Farm
GRMZM2G047404_T01	GSS2259P	Fruit Farm
GRMZM2G047457_T01	GSS2259P	Fruit Farm
GRMZM2G047512_T02	GSS2259P	Fruit Farm
GRMZM2G047513_T01	GSS2259P	Fruit Farm	1
GRMZM2G047919_T05	GSS2259P	Fruit Farm	29
GRMZM2G047954_T02	GSS2259P	Fruit Farm
GRMZM2G048912_T02	GSS2259P	Fruit Farm	3
GRMZM2G049229_T01	GSS2259P	Fruit Farm
GRMZM2G049510_T01	GSS2259P	Fruit Farm
GRMZM2G049538_T01	GSS2259P	Fruit Farm	18
GRMZM2G049906_T01	GSS2259P	Fruit Farm
GRMZM2G049915_T01	GSS2259P	Fruit Farm
GRMZM2G050450_T01	GSS2259P	Fruit Farm
GRMZM2G050570_T01	GSS2259P	Fruit Farm	2
GRMZM2G050997_T01	GSS2259P	Fruit Farm	14
GRMZM2G051256_T01	GSS2259P	Fruit Farm
GRMZM2G051456_T01	GSS2259P	Fruit Farm
GRMZM2G051683_T01	GSS2259P	Fruit Farm
GRMZM2G051879_T05	GSS2259P	Fruit Farm
GRMZM2G052796_T01	GSS2259P	Fruit Farm
GRMZM2G052821_T01	GSS2259P	Fruit Farm	9
GRMZM2G052844_T02	GSS2259P	Fruit Farm
GRMZM2G052893_T01	GSS2259P	Fruit Farm
GRMZM2G053554_T01	GSS2259P	Fruit Farm	10
GRMZM2G053898_T02	GSS2259P	Fruit Farm
GRMZM2G054267_T01	GSS2259P	Fruit Farm	11
GRMZM2G054387_T02	GSS2259P	Fruit Farm
GRMZM2G054803_T01	GSS2259P	Fruit Farm	9
GRMZM2G055037_T01	GSS2259P	Fruit Farm
GRMZM2G055469_T01	GSS2259P	Fruit Farm	17
GRMZM2G056116_T01	GSS2259P	Fruit Farm	29
GRMZM2G056335_T01	GSS2259P	Fruit Farm	1
GRMZM2G056500_T01	GSS2259P	Fruit Farm	10
GRMZM2G057031_T01	GSS2259P	Fruit Farm	29
GRMZM2G057067_T03	GSS2259P	Fruit Farm	7
GRMZM2G057093_T01	GSS2259P	Fruit Farm	9
GRMZM2G057243_T01	GSS2259P	Fruit Farm
GRMZM2G057448_T01	GSS2259P	Fruit Farm
GRMZM2G058250_T01	GSS2259P	Fruit Farm	11
GRMZM2G058447_T01	GSS2259P	Fruit Farm	6
GRMZM2G058522_T09	GSS2259P	Fruit Farm	16
GRMZM2G059083_T04	GSS2259P	Fruit Farm
GRMZM2G059191_T01	GSS2259P	Fruit Farm	2
GRMZM2G059314_T01	GSS2259P	Fruit Farm	2
GRMZM2G059449_T01	GSS2259P	Fruit Farm
GRMZM2G059453_T01	GSS2259P	Fruit Farm	16
GRMZM2G059906_T01	GSS2259P	Fruit Farm	18
GRMZM2G060163_T01	GSS2259P	Fruit Farm	7
GRMZM2G062268_T03	GSS2259P	Fruit Farm
GRMZM2G062458_T01	GSS2259P	Fruit Farm
GRMZM2G063162_T01	GSS2259P	Fruit Farm	2
GRMZM2G063363_T01	GSS2259P	Fruit Farm
GRMZM2G063583_T01	GSS2259P	Fruit Farm	3
GRMZM2G063851_T04	GSS2259P	Fruit Farm
GRMZM2G064023_T04	GSS2259P	Fruit Farm
GRMZM2G064382_T01	GSS2259P	Fruit Farm	3
GRMZM2G064521_T01	GSS2259P	Fruit Farm
GRMZM2G064807_T01	GSS2259P	Fruit Farm
GRMZM2G065244_T01	GSS2259P	Fruit Farm	33
GRMZM2G065757_T02	GSS2259P	Fruit Farm
GRMZM2G065928_T01	GSS2259P	Fruit Farm	33
GRMZM2G066219_T01	GSS2259P	Fruit Farm
GRMZM2G066885_T02	GSS2259P	Fruit Farm
GRMZM2G067183_T01	GSS2259P	Fruit Farm
GRMZM2G068059_T03	GSS2259P	Fruit Farm
GRMZM2G068179_T02	GSS2259P	Fruit Farm
GRMZM2G068271_T01	GSS2259P	Fruit Farm	11
GRMZM2G068489_T01	GSS2259P	Fruit Farm
GRMZM2G068715_T01	GSS2259P	Fruit Farm	17
GRMZM2G068963_T01	GSS2259P	Fruit Farm	22
GRMZM2G069708_T01	GSS2259P	Fruit Farm
GRMZM2G070315_T01	GSS2259P	Fruit Farm
GRMZM2G070343_T03	GSS2259P	Fruit Farm	2
GRMZM2G070375_T02	GSS2259P	Fruit Farm
GRMZM2G071436_T01	GSS2259P	Fruit Farm
GRMZM2G071996_T01	GSS2259P	Fruit Farm
GRMZM2G072041_T01	GSS2259P	Fruit Farm	1
GRMZM2G072174_T01	GSS2259P	Fruit Farm	1
GRMZM2G072911_T01	GSS2259P	Fruit Farm	36
GRMZM2G073244_T01	GSS2259P	Fruit Farm	29
GRMZM2G073693_T01	GSS2259P	Fruit Farm
GRMZM2G073755_T02	GSS2259P	Fruit Farm
GRMZM2G074401_T01	GSS2259P	Fruit Farm	3
GRMZM2G074479_T03	GSS2259P	Fruit Farm
GRMZM2G074871_T01	GSS2259P	Fruit Farm	1
GRMZM2G075651_T01	GSS2259P	Fruit Farm
GRMZM2G075974_T01	GSS2259P	Fruit Farm	36
GRMZM2G076370_T01	GSS2259P	Fruit Farm	32
GRMZM2G076389_T01	GSS2259P	Fruit Farm
GRMZM2G076771_T01	GSS2259P	Fruit Farm	11
GRMZM2G076810_T01	GSS2259P	Fruit Farm	28
GRMZM2G076950_T01	GSS2259P	Fruit Farm	3
GRMZM2G077183_T01	GSS2259P	Fruit Farm	2
GRMZM2G077333_T01	GSS2259P	Fruit Farm	3
GRMZM2G077490_T01	GSS2259P	Fruit Farm
GRMZM2G077662_T01	GSS2259P	Fruit Farm
GRMZM2G078164_T01	GSS2259P	Fruit Farm
GRMZM2G078324_T01	GSS2259P	Fruit Farm	21
GRMZM2G078409_T01	GSS2259P	Fruit Farm	12
GRMZM2G078650_T02	GSS2259P	Fruit Farm
GRMZM2G078756_T01	GSS2259P	Fruit Farm	6
GRMZM2G078771_T01	GSS2259P	Fruit Farm
GRMZM2G078806_T02	GSS2259P	Fruit Farm
GRMZM2G079353_T01	GSS2259P	Fruit Farm
GRMZM2G079397_T01	GSS2259P	Fruit Farm
GRMZM2G079477_T01	GSS2259P	Fruit Farm
GRMZM2G079759_T01	GSS2259P	Fruit Farm	6
GRMZM2G079782_T02	GSS2259P	Fruit Farm	15
GRMZM2G081114_T01	GSS2259P	Fruit Farm	3
GRMZM2G081502_T01	GSS2259P	Fruit Farm	7
GRMZM2G081803_T02	GSS2259P	Fruit Farm	17
GRMZM2G082384_T03	GSS2259P	Fruit Farm
GRMZM2G082390_T01	GSS2259P	Fruit Farm
GRMZM2G082633_T01	GSS2259P	Fruit Farm	9
GRMZM2G083102_T02	GSS2259P	Fruit Farm	9
GRMZM2G083176_T02	GSS2259P	Fruit Farm	35
GRMZM2G083367_T01	GSS2259P	Fruit Farm	7
GRMZM2G083711_T01	GSS2259P	Fruit Farm
GRMZM2G083841_T01	GSS2259P	Fruit Farm
GRMZM2G084496_T02	GSS2259P	Fruit Farm
GRMZM2G085000_T03	GSS2259P	Fruit Farm	6
GRMZM2G085111_T02	GSS2259P	Fruit Farm	38
GRMZM2G085153_T02	GSS2259P	Fruit Farm	1
GRMZM2G085469_T01	GSS2259P	Fruit Farm
GRMZM2G085872_T01	GSS2259P	Fruit Farm
GRMZM2G086242_T01	GSS2259P	Fruit Farm
GRMZM2G086464_T01	GSS2259P	Fruit Farm
GRMZM2G086788_T01	GSS2259P	Fruit Farm	13
GRMZM2G087259_T01	GSS2259P	Fruit Farm
GRMZM2G087435_T01	GSS2259P	Fruit Farm	6
GRMZM2G087459_T03	GSS2259P	Fruit Farm
GRMZM2G087590_T01	GSS2259P	Fruit Farm	27
GRMZM2G087598_T02	GSS2259P	Fruit Farm
GRMZM2G087806_T01	GSS2259P	Fruit Farm
GRMZM2G088121_T01	GSS2259P	Fruit Farm	6
GRMZM2G088396_T01	GSS2259P	Fruit Farm	3
GRMZM2G088870_T02	GSS2259P	Fruit Farm
GRMZM2G089974_T01	GSS2259P	Fruit Farm	6
GRMZM2G090271_T01	GSS2259P	Fruit Farm	6
GRMZM2G092123_T02	GSS2259P	Fruit Farm
GRMZM2G092321_T01	GSS2259P	Fruit Farm
GRMZM2G092379_T02	GSS2259P	Fruit Farm	32
GRMZM2G094074_T02	GSS2259P	Fruit Farm
GRMZM2G094165_T01	GSS2259P	Fruit Farm
GRMZM2G096622_T01	GSS2259P	Fruit Farm
GRMZM2G097085_T01	GSS2259P	Fruit Farm
GRMZM2G097647_T01	GSS2259P	Fruit Farm
GRMZM2G098212_T01	GSS2259P	Fruit Farm
GRMZM2G098796_T02	GSS2259P	Fruit Farm
GRMZM2G100043_T02	GSS2259P	Fruit Farm	18
GRMZM2G100328_T01	GSS2259P	Fruit Farm
GRMZM2G100579_T02	GSS2259P	Fruit Farm
GRMZM2G100662_T01	GSS2259P	Fruit Farm
GRMZM2G100754_T01	GSS2259P	Fruit Farm	1
GRMZM2G100976_T01	GSS2259P	Fruit Farm	37
GRMZM2G101130_T01	GSS2259P	Fruit Farm	37
GRMZM2G101179_T02	GSS2259P	Fruit Farm
GRMZM2G101698_T02	GSS2259P	Fruit Farm
GRMZM2G102365_T02	GSS2259P	Fruit Farm
GRMZM2G102514_T01	GSS2259P	Fruit Farm
GRMZM2G102572_T01	GSS2259P	Fruit Farm	2
GRMZM2G102968_T01	GSS2259P	Fruit Farm	22
GRMZM2G103250_T01	GSS2259P	Fruit Farm	6
GRMZM2G103647_T01	GSS2259P	Fruit Farm
GRMZM2G103897_T01	GSS2259P	Fruit Farm	2
GRMZM2G104017_T04	GSS2259P	Fruit Farm
GRMZM2G104088_T05	GSS2259P	Fruit Farm	9
GRMZM2G104316_T01	GSS2259P	Fruit Farm	23
GRMZM2G104608_T02	GSS2259P	Fruit Farm
GRMZM2G104783_T01	GSS2259P	Fruit Farm	3
GRMZM2G104882_T01	GSS2259P	Fruit Farm
GRMZM2G105604_T02	GSS2259P	Fruit Farm	31
GRMZM2G105827_T03	GSS2259P	Fruit Farm	1
GRMZM2G106053_T02	GSS2259P	Fruit Farm	1
GRMZM2G106061_T01	GSS2259P	Fruit Farm
GRMZM2G106164_T01	GSS2259P	Fruit Farm	11
GRMZM2G106250_T01	GSS2259P	Fruit Farm
GRMZM2G107417_T01	GSS2259P	Fruit Farm	3
GRMZM2G108410_T01	GSS2259P	Fruit Farm	3
GRMZM2G108482_T01	GSS2259P	Fruit Farm
GRMZM2G109286_T01	GSS2259P	Fruit Farm	9
GRMZM2G109560_T01	GSS2259P	Fruit Farm
GRMZM2G109879_T02	GSS2259P	Fruit Farm	30
GRMZM2G110258_T03	GSS2259P	Fruit Farm
GRMZM2G110408_T03	GSS2259P	Fruit Farm
GRMZM2G110509_T03	GSS2259P	Fruit Farm
GRMZM2G110626_T01	GSS2259P	Fruit Farm
GRMZM2G110657_T01	GSS2259P	Fruit Farm
GRMZM2G111147_T01	GSS2259P	Fruit Farm
GRMZM2G111300_T01	GSS2259P	Fruit Farm	3
GRMZM2G111533_T06	GSS2259P	Fruit Farm	24
GRMZM2G112488_T01	GSS2259P	Fruit Farm
GRMZM2G112524_T02	GSS2259P	Fruit Farm
GRMZM2G112538_T01	GSS2259P	Fruit Farm
GRMZM2G112895_T01	GSS2259P	Fruit Farm	11
GRMZM2G113093_T01	GSS2259P	Fruit Farm	22
GRMZM2G113181_T02	GSS2259P	Fruit Farm	1
GRMZM2G113264_T01	GSS2259P	Fruit Farm
GRMZM2G113596_T05	GSS2259P	Fruit Farm
GRMZM2G113696_T01	GSS2259P	Fruit Farm
GRMZM2G113959_T01	GSS2259P	Fruit Farm
GRMZM2G114137_T01	GSS2259P	Fruit Farm
GRMZM2G114153_T01	GSS2259P	Fruit Farm	18
GRMZM2G114634_T01	GSS2259P	Fruit Farm
GRMZM2G114924_T01	GSS2259P	Fruit Farm
GRMZM2G115395_T03	GSS2259P	Fruit Farm
GRMZM2G115564_T02	GSS2259P	Fruit Farm
GRMZM2G117016_T01	GSS2259P	Fruit Farm	11
GRMZM2G117198_T02	GSS2259P	Fruit Farm
GRMZM2G117441_T01	GSS2259P	Fruit Farm
GRMZM2G117507_T01	GSS2259P	Fruit Farm
GRMZM2G117878_T01	GSS2259P	Fruit Farm
GRMZM2G118005_T01	GSS2259P	Fruit Farm	6
GRMZM2G118104_T01	GSS2259P	Fruit Farm
GRMZM2G118312_T01	GSS2259P	Fruit Farm	15
GRMZM2G118462_T01	GSS2259P	Fruit Farm
GRMZM2G119740_T03	GSS2259P	Fruit Farm	10
GRMZM2G119782_T01	GSS2259P	Fruit Farm	21
GRMZM2G120304_T02	GSS2259P	Fruit Farm	36
GRMZM2G121075_T02	GSS2259P	Fruit Farm
GRMZM2G121494_T02	GSS2259P	Fruit Farm
GRMZM2G121878_T03	GSS2259P	Fruit Farm
GRMZM2G122327_T02	GSS2259P	Fruit Farm	6
GRMZM2G122337_T01	GSS2259P	Fruit Farm	6
GRMZM2G122715_T02	GSS2259P	Fruit Farm	6
GRMZM2G122793_T01	GSS2259P	Fruit Farm
GRMZM2G122843_T01	GSS2259P	Fruit Farm	10
GRMZM2G123277_T01	GSS2259P	Fruit Farm
GRMZM2G124321_T05	GSS2259P	Fruit Farm
GRMZM2G124473_T01	GSS2259P	Fruit Farm	27
GRMZM2G124794_T01	GSS2259P	Fruit Farm
GRMZM2G124975_T01	GSS2259P	Fruit Farm
GRMZM2G125243_T01	GSS2259P	Fruit Farm	1
GRMZM2G125271_T01	GSS2259P	Fruit Farm	16
GRMZM2G126026_T02	GSS2259P	Fruit Farm	3
GRMZM2G126371_T01	GSS2259P	Fruit Farm	14
GRMZM2G126580_T01	GSS2259P	Fruit Farm	26
GRMZM2G127230_T01	GSS2259P	Fruit Farm	1
GRMZM2G127776_T01	GSS2259P	Fruit Farm	36
GRMZM2G128434_T01	GSS2259P	Fruit Farm	36
GRMZM2G128665_T01	GSS2259P	Fruit Farm	30
GRMZM2G129209_T01	GSS2259P	Fruit Farm	3
GRMZM2G129513_T01	GSS2259P	Fruit Farm	5
GRMZM2G129775_T02	GSS2259P	Fruit Farm	1
GRMZM2G129783_T01	GSS2259P	Fruit Farm	1
GRMZM2G129804_T01	GSS2259P	Fruit Farm	1
GRMZM2G130454_T01	GSS2259P	Fruit Farm
GRMZM2G130728_T01	GSS2259P	Fruit Farm	1
GRMZM2G130800_T02	GSS2259P	Fruit Farm	17
GRMZM2G131165_T01	GSS2259P	Fruit Farm	1
GRMZM2G131708_T02	GSS2259P	Fruit Farm	3
GRMZM2G131785_T01	GSS2259P	Fruit Farm
GRMZM2G131907_T01	GSS2259P	Fruit Farm
GRMZM2G132506_T01	GSS2259P	Fruit Farm
GRMZM2G132968_T02	GSS2259P	Fruit Farm
GRMZM2G134045_T01	GSS2259P	Fruit Farm
GRMZM2G134182_T01	GSS2259P	Fruit Farm
GRMZM2G134264_T01	GSS2259P	Fruit Farm	3
GRMZM2G134389_T01	GSS2259P	Fruit Farm
GRMZM2G134398_T02	GSS2259P	Fruit Farm	1
GRMZM2G134982_T01	GSS2259P	Fruit Farm
GRMZM2G135038_T01	GSS2259P	Fruit Farm	30
GRMZM2G135186_T03	GSS2259P	Fruit Farm
GRMZM2G135588_T01	GSS2259P	Fruit Farm
GRMZM2G135849_T01	GSS2259P	Fruit Farm	2
GRMZM2G136306_T01	GSS2259P	Fruit Farm	13
GRMZM2G136495_T01	GSS2259P	Fruit Farm	34
GRMZM2G136635_T02	GSS2259P	Fruit Farm	36
GRMZM2G136794_T01	GSS2259P	Fruit Farm
GRMZM2G136901_T01	GSS2259P	Fruit Farm
GRMZM2G136910_T01	GSS2259P	Fruit Farm	25
GRMZM2G137046_T01	GSS2259P	Fruit Farm
GRMZM2G137329_T01	GSS2259P	Fruit Farm	31
GRMZM2G137498_T01	GSS2259P	Fruit Farm	13
GRMZM2G138774_T01	GSS2259P	Fruit Farm
GRMZM2G140782_T01	GSS2259P	Fruit Farm	6
GRMZM2G140909_T01	GSS2259P	Fruit Farm	3
GRMZM2G140924_T02	GSS2259P	Fruit Farm	7
GRMZM2G141600_T02	GSS2259P	Fruit Farm	33
GRMZM2G143392_T01	GSS2259P	Fruit Farm	6
GRMZM2G143469_T01	GSS2259P	Fruit Farm
GRMZM2G143917_T01	GSS2259P	Fruit Farm	6
GRMZM2G144030_T01	GSS2259P	Fruit Farm	19
GRMZM2G144097_T02	GSS2259P	Fruit Farm	9
GRMZM2G144245_T01	GSS2259P	Fruit Farm
GRMZM2G144346_T01	GSS2259P	Fruit Farm	30
GRMZM2G144668_T01	GSS2259P	Fruit Farm	24
GRMZM2G145204_T02	GSS2259P	Fruit Farm
GRMZM2G145496_T01	GSS2259P	Fruit Farm
GRMZM2G145527_T01	GSS2259P	Fruit Farm	1
GRMZM2G146108_T01	GSS2259P	Fruit Farm	19
GRMZM2G146355_T01	GSS2259P	Fruit Farm	13
GRMZM2G146553_T04	GSS2259P	Fruit Farm	2
GRMZM2G147041_T01	GSS2259P	Fruit Farm
GRMZM2G147454_T01	GSS2259P	Fruit Farm	11
GRMZM2G148769_T02	GSS2259P	Fruit Farm
GRMZM2G148872_T03	GSS2259P	Fruit Farm	1
GRMZM2G149211_T01	GSS2259P	Fruit Farm
GRMZM2G149317_T01	GSS2259P	Fruit Farm
GRMZM2G149768_T01	GSS2259P	Fruit Farm
GRMZM2G150160_T01	GSS2259P	Fruit Farm	40
GRMZM2G152040_T01	GSS2259P	Fruit Farm
GRMZM2G152100_T01	GSS2259P	Fruit Farm	2
GRMZM2G152419_T01	GSS2259P	Fruit Farm
GRMZM2G152548_T01	GSS2259P	Fruit Farm	24
GRMZM2G152919_T03	GSS2259P	Fruit Farm
GRMZM2G153476_T01	GSS2259P	Fruit Farm	11
GRMZM2G153991_T01	GSS2259P	Fruit Farm
GRMZM2G154078_T01	GSS2259P	Fruit Farm	9
GRMZM2G154218_T02	GSS2259P	Fruit Farm
GRMZM2G154580_T01	GSS2259P	Fruit Farm	35
GRMZM2G155546_T01	GSS2259P	Fruit Farm
GRMZM2G155753_T06	GSS2259P	Fruit Farm	6
GRMZM2G155962_T03	GSS2259P	Fruit Farm	1
GRMZM2G157007_T01	GSS2259P	Fruit Farm	1
GRMZM2G157207_T03	GSS2259P	Fruit Farm
GRMZM2G157574_T01	GSS2259P	Fruit Farm	8
GRMZM2G157596_T01	GSS2259P	Fruit Farm
GRMZM2G157953_T01	GSS2259P	Fruit Farm	13
GRMZM2G158029_T01	GSS2259P	Fruit Farm
GRMZM2G158835_T01	GSS2259P	Fruit Farm	17
GRMZM2G159142_T01	GSS2259P	Fruit Farm
GRMZM2G159193_T01	GSS2259P	Fruit Farm
GRMZM2G160354_T01	GSS2259P	Fruit Farm	5
GRMZM2G160523_T01	GSS2259P	Fruit Farm	3
GRMZM2G160611_T01	GSS2259P	Fruit Farm
GRMZM2G161335_T01	GSS2259P	Fruit Farm	22
GRMZM2G161506_T01	GSS2259P	Fruit Farm
GRMZM2G162486_T01	GSS2259P	Fruit Farm
GRMZM2G162800_T01	GSS2259P	Fruit Farm	5
GRMZM2G162845_T01	GSS2259P	Fruit Farm
GRMZM2G163178_T01	GSS2259P	Fruit Farm
GRMZM2G163877_T02	GSS2259P	Fruit Farm	35
GRMZM2G163988_T01	GSS2259P	Fruit Farm	6
GRMZM2G164965_T01	GSS2259P	Fruit Farm	1
GRMZM2G165351_T04	GSS2259P	Fruit Farm
GRMZM2G165511_T01	GSS2259P	Fruit Farm	9
GRMZM2G165917_T02	GSS2259P	Fruit Farm	6
GRMZM2G165939_T01	GSS2259P	Fruit Farm
GRMZM2G166407_T01	GSS2259P	Fruit Farm	6
GRMZM2G167018_T01	GSS2259P	Fruit Farm	20
GRMZM2G167902_T03	GSS2259P	Fruit Farm	23
GRMZM2G168214_T03	GSS2259P	Fruit Farm
GRMZM2G168552_T01	GSS2259P	Fruit Farm
GRMZM2G169160_T03	GSS2259P	Fruit Farm	1
GRMZM2G169321_T02	GSS2259P	Fruit Farm	29
GRMZM2G169671_T01	GSS2259P	Fruit Farm	21
GRMZM2G169699_T04	GSS2259P	Fruit Farm	21
GRMZM2G170307_T01	GSS2259P	Fruit Farm
GRMZM2G170338_T03	GSS2259P	Fruit Farm	32
GRMZM2G171163_T01	GSS2259P	Fruit Farm
GRMZM2G171333_T01	GSS2259P	Fruit Farm
GRMZM2G171430_T01	GSS2259P	Fruit Farm	19
GRMZM2G171444_T01	GSS2259P	Fruit Farm	22
GRMZM2G172214_T01	GSS2259P	Fruit Farm	2
GRMZM2G172244_T02	GSS2259P	Fruit Farm
GRMZM2G173272_T01	GSS2259P	Fruit Farm
GRMZM2G173309_T01	GSS2259P	Fruit Farm
GRMZM2G173612_T01	GSS2259P	Fruit Farm
GRMZM2G173636_T02	GSS2259P	Fruit Farm
GRMZM2G173742_T01	GSS2259P	Fruit Farm
GRMZM2G174107_T01	GSS2259P	Fruit Farm
GRMZM2G174549_T01	GSS2259P	Fruit Farm
GRMZM2G174610_T01	GSS2259P	Fruit Farm
GRMZM2G174741_T01	GSS2259P	Fruit Farm
GRMZM2G174807_T01	GSS2259P	Fruit Farm	25
GRMZM2G175755_T01	GSS2259P	Fruit Farm	6
GRMZM2G175867_T01	GSS2259P	Fruit Farm	17
GRMZM2G175930_T01	GSS2259P	Fruit Farm	1
GRMZM2G176521_T01	GSS2259P	Fruit Farm	17
GRMZM2G176820_T01	GSS2259P	Fruit Farm	6
GRMZM2G176840_T01	GSS2259P	Fruit Farm	6
GRMZM2G177169_T01	GSS2259P	Fruit Farm	11
GRMZM2G177424_T01	GSS2259P	Fruit Farm	1
GRMZM2G177539_T01	GSS2259P	Fruit Farm
GRMZM2G177828_T01	GSS2259P	Fruit Farm
GRMZM2G178074_T02	GSS2259P	Fruit Farm	35
GRMZM2G178497_T01	GSS2259P	Fruit Farm
GRMZM2G178775_T01	GSS2259P	Fruit Farm	13
GRMZM2G178807_T01	GSS2259P	Fruit Farm
GRMZM2G179146_T01	GSS2259P	Fruit Farm
GRMZM2G179270_T01	GSS2259P	Fruit Farm	3
GRMZM2G179518_T02	GSS2259P	Fruit Farm	10
GRMZM2G302499_T01	GSS2259P	Fruit Farm	22
GRMZM2G302712_T01	GSS2259P	Fruit Farm	17
GRMZM2G305856_T01	GSS2259P	Fruit Farm	9
GRMZM2G308351_T01	GSS2259P	Fruit Farm	2
GRMZM2G309970_T01	GSS2259P	Fruit Farm
GRMZM2G312910_T02	GSS2259P	Fruit Farm	3
GRMZM2G318459_T01	GSS2259P	Fruit Farm	14
GRMZM2G319057_T01	GSS2259P	Fruit Farm
GRMZM2G320325_T02	GSS2259P	Fruit Farm
GRMZM2G321053_T02	GSS2259P	Fruit Farm
GRMZM2G328356_T01	GSS2259P	Fruit Farm	11
GRMZM2G328695_T01	GSS2259P	Fruit Farm
GRMZM2G334734_T01	GSS2259P	Fruit Farm	6
GRMZM2G337139_T01	GSS2259P	Fruit Farm
GRMZM2G337143_T02	GSS2259P	Fruit Farm
GRMZM2G340286_T01	GSS2259P	Fruit Farm
GRMZM2G341729_T01	GSS2259P	Fruit Farm	5
GRMZM2G345840_T01	GSS2259P	Fruit Farm
GRMZM2G348125_T01	GSS2259P	Fruit Farm
GRMZM2G348512_T06	GSS2259P	Fruit Farm
GRMZM2G348539_T01	GSS2259P	Fruit Farm
GRMZM2G349536_T01	GSS2259P	Fruit Farm
GRMZM2G353444_T02	GSS2259P	Fruit Farm	2
GRMZM2G356404_T01	GSS2259P	Fruit Farm
GRMZM2G359904_T01	GSS2259P	Fruit Farm	2
GRMZM2G360021_T01	GSS2259P	Fruit Farm
GRMZM2G360867_T01	GSS2259P	Fruit Farm
GRMZM2G361569_T01	GSS2259P	Fruit Farm	6
GRMZM2G362848_T01	GSS2259P	Fruit Farm	1
GRMZM2G363554_T01	GSS2259P	Fruit Farm	6
GRMZM2G366301_T01	GSS2259P	Fruit Farm	0
GRMZM2G366373_T02	GSS2259P	Fruit Farm
GRMZM2G367367_T01	GSS2259P	Fruit Farm
GRMZM2G369939_T01	GSS2259P	Fruit Farm
GRMZM2G370275_T01	GSS2259P	Fruit Farm	2
GRMZM2G371167_T01	GSS2259P	Fruit Farm	5
GRMZM2G371313_T01	GSS2259P	Fruit Farm
GRMZM2G372297_T01	GSS2259P	Fruit Farm
GRMZM2G372632_T01	GSS2259P	Fruit Farm	1
GRMZM2G373292_T02	GSS2259P	Fruit Farm
GRMZM2G375762_T01	GSS2259P	Fruit Farm
GRMZM2G377341_T01	GSS2259P	Fruit Farm	3
GRMZM2G381071_T01	GSS2259P	Fruit Farm	19
GRMZM2G381709_T01	GSS2259P	Fruit Farm	29
GRMZM2G384386_T01	GSS2259P	Fruit Farm
GRMZM2G384463_T01	GSS2259P	Fruit Farm
GRMZM2G386209_T01	GSS2259P	Fruit Farm
GRMZM2G388576_T01	GSS2259P	Fruit Farm
GRMZM2G389155_T01	GSS2259P	Fruit Farm
GRMZM2G390876_T01	GSS2259P	Fruit Farm
GRMZM2G392037_T01	GSS2259P	Fruit Farm
GRMZM2G392116_T01	GSS2259P	Fruit Farm	2
GRMZM2G392975_T02	GSS2259P	Fruit Farm	16
GRMZM2G394450_T01	GSS2259P	Fruit Farm
GRMZM2G394968_T01	GSS2259P	Fruit Farm	12
GRMZM2G397247_T03	GSS2259P	Fruit Farm
GRMZM2G399136_T01	GSS2259P	Fruit Farm
GRMZM2G401664_T01	GSS2259P	Fruit Farm	35
GRMZM2G402092_T01	GSS2259P	Fruit Farm	17
GRMZM2G405584_T01	GSS2259P	Fruit Farm
GRMZM2G407495_T01	GSS2259P	Fruit Farm
GRMZM2G407996_T02	GSS2259P	Fruit Farm
GRMZM2G409514_T01	GSS2259P	Fruit Farm
GRMZM2G410766_T01	GSS2259P	Fruit Farm	14
GRMZM2G412085_T01	GSS2259P	Fruit Farm	1
GRMZM2G413315_T01	GSS2259P	Fruit Farm	18
GRMZM2G414621_T01	GSS2259P	Fruit Farm
GRMZM2G416388_T06	GSS2259P	Fruit Farm	2
GRMZM2G416498_T01	GSS2259P	Fruit Farm	13
GRMZM2G418206_T01	GSS2259P	Fruit Farm	1
GRMZM2G418752_T01	GSS2259P	Fruit Farm	6
GRMZM2G419239_T01	GSS2259P	Fruit Farm
GRMZM2G420055_T01	GSS2259P	Fruit Farm
GRMZM2G421231_T01	GSS2259P	Fruit Farm
GRMZM2G424053_T02	GSS2259P	Fruit Farm	5
GRMZM2G424147_T01	GSS2259P	Fruit Farm
GRMZM2G428673_T01	GSS2259P	Fruit Farm
GRMZM2G428964_T01	GSS2259P	Fruit Farm
GRMZM2G430501_T01	GSS2259P	Fruit Farm
GRMZM2G432128_T01	GSS2259P	Fruit Farm	8
GRMZM2G436084_T01	GSS2259P	Fruit Farm	25
GRMZM2G438253_T01	GSS2259P	Fruit Farm	9
GRMZM2G441656_T01	GSS2259P	Fruit Farm
GRMZM2G442804_T03	GSS2259P	Fruit Farm
GRMZM2G443888_T01	GSS2259P	Fruit Farm	30
GRMZM2G449257_T01	GSS2259P	Fruit Farm	18
GRMZM2G449359_T01	GSS2259P	Fruit Farm
GRMZM2G450273_T01	GSS2259P	Fruit Farm
GRMZM2G455676_T01	GSS2259P	Fruit Farm
GRMZM2G457699_T02	GSS2259P	Fruit Farm	11
GRMZM2G459370_T01	GSS2259P	Fruit Farm
GRMZM2G459755_T01	GSS2259P	Fruit Farm
GRMZM2G463913_T01	GSS2259P	Fruit Farm	1
GRMZM2G464572_T01	GSS2259P	Fruit Farm	29
GRMZM2G465333_T01	GSS2259P	Fruit Farm
GRMZM2G465806_T01	GSS2259P	Fruit Farm	26
GRMZM2G467338_T02	GSS2259P	Fruit Farm	5
GRMZM2G468747_T01	GSS2259P	Fruit Farm	11
GRMZM2G469839_T01	GSS2259P	Fruit Farm
GRMZM2G469873_T02	GSS2259P	Fruit Farm
GRMZM2G472625_T01	GSS2259P	Fruit Farm
GRMZM2G474656_T01	GSS2259P	Fruit Farm
GRMZM2G475743_T01	GSS2259P	Fruit Farm	6
GRMZM2G476009_T02	GSS2259P	Fruit Farm	2
GRMZM2G479038_T01	GSS2259P	Fruit Farm	1
GRMZM2G479586_T01	GSS2259P	Fruit Farm	6
GRMZM2G479703_T01	GSS2259P	Fruit Farm
GRMZM2G480516_T01	GSS2259P	Fruit Farm	14
GRMZM2G485120_T01	GSS2259P	Fruit Farm	11
GRMZM2G504401_T01	GSS2259P	Fruit Farm
GRMZM2G504906_T01	GSS2259P	Fruit Farm
GRMZM2G520535_T01	GSS2259P	Fruit Farm
GRMZM2G523414_T01	GSS2259P	Fruit Farm	19
GRMZM2G534888_T01	GSS2259P	Fruit Farm	11
GRMZM2G568636_T01	GSS2259P	Fruit Farm	40
GRMZM2G701020_T01	GSS2259P	Fruit Farm	6
GRMZM2G702599_T02	GSS2259P	Fruit Farm
GRMZM2G703460_T01	GSS2259P	Fruit Farm
GRMZM5G800925_T02	GSS2259P	Fruit Farm	14
GRMZM5G801958_T01	GSS2259P	Fruit Farm
GRMZM5G803874_T02	GSS2259P	Fruit Farm	1
GRMZM5G804382_T01	GSS2259P	Fruit Farm
GRMZM5G805134_T02	GSS2259P	Fruit Farm
GRMZM5G805627_T02	GSS2259P	Fruit Farm
GRMZM5G809546_T01	GSS2259P	Fruit Farm
GRMZM5G810061_T01	GSS2259P	Fruit Farm
GRMZM5G816135_T01	GSS2259P	Fruit Farm
GRMZM5G817759_T01	GSS2259P	Fruit Farm
GRMZM5G819438_T01	GSS2259P	Fruit Farm
GRMZM5G821594_T01	GSS2259P	Fruit Farm
GRMZM5G821755_T01	GSS2259P	Fruit Farm	13
GRMZM5G823826_T01	GSS2259P	Fruit Farm	30
GRMZM5G826714_T01	GSS2259P	Fruit Farm
GRMZM5G832166_T02	GSS2259P	Fruit Farm
GRMZM5G834496_T01	GSS2259P	Fruit Farm
GRMZM5G835323_T01	GSS2259P	Fruit Farm
GRMZM5G836910_T01	GSS2259P	Fruit Farm
GRMZM5G836994_T01	GSS2259P	Fruit Farm	1
GRMZM5G837869_T01	GSS2259P	Fruit Farm	17
GRMZM5G838754_T01	GSS2259P	Fruit Farm
GRMZM5G839763_T01	GSS2259P	Fruit Farm
GRMZM5G840560_T01	GSS2259P	Fruit Farm
GRMZM5G840703_T02	GSS2259P	Fruit Farm	6
GRMZM5G841744_T01	GSS2259P	Fruit Farm	1
GRMZM5G842865_T01	GSS2259P	Fruit Farm
GRMZM5G843434_T01	GSS2259P	Fruit Farm	10
GRMZM5G846082_T01	GSS2259P	Fruit Farm
GRMZM5G847505_T01	GSS2259P	Fruit Farm
GRMZM5G849107_T01	GSS2259P	Fruit Farm
GRMZM5G850015_T01	GSS2259P	Fruit Farm
GRMZM5G851654_T01	GSS2259P	Fruit Farm	6
GRMZM5G854613_T01	GSS2259P	Fruit Farm
GRMZM5G864815_T01	GSS2259P	Fruit Farm	1
GRMZM5G864903_T01	GSS2259P	Fruit Farm	28
GRMZM5G867125_T02	GSS2259P	Fruit Farm	6
GRMZM5G867185_T01	GSS2259P	Fruit Farm	2
GRMZM5G868354_T03	GSS2259P	Fruit Farm
GRMZM5G870219_T02	GSS2259P	Fruit Farm	6
GRMZM5G875238_T01	GSS2259P	Fruit Farm
GRMZM5G875864_T06	GSS2259P	Fruit Farm	17
GRMZM5G879127_T03	GSS2259P	Fruit Farm	6
GRMZM5G881775_T02	GSS2259P	Fruit Farm
GRMZM5G891425_T01	GSS2259P	Fruit Farm
GRMZM5G892758_T01	GSS2259P	Fruit Farm	1
GRMZM5G896260_T01	GSS2259P	Fruit Farm
GRMZM5G898471_T01	GSS2259P	Fruit Farm	2
GRMZM5G899787_T01	GSS2259P	Fruit Farm	11
AC155610.2_FGT009	GSS2259P	Vegetable Farm
AC186500.3_FGT001	GSS2259P	Vegetable Farm
AC191113.2_FGT002	GSS2259P	Vegetable Farm	2
AC195343.3_FGT002	GSS2259P	Vegetable Farm
AC196290.3_FGT007	GSS2259P	Vegetable Farm
AC197340.3_FGT003	GSS2259P	Vegetable Farm
AC198353.5_FGT001	GSS2259P	Vegetable Farm	8
AC198361.3_FGT004	GSS2259P	Vegetable Farm	1
AC198979.4_FGT009	GSS2259P	Vegetable Farm	13
AC204212.4_FGT001	GSS2259P	Vegetable Farm
AC208110.2_FGT006	GSS2259P	Vegetable Farm
AC208110.2_FGT007	GSS2259P	Vegetable Farm	2
AC208539.3_FGT003	GSS2259P	Vegetable Farm
AC209784.3_FGT007	GSS2259P	Vegetable Farm	2
AC212023.4_FGT004	GSS2259P	Vegetable Farm	14
AC212570.3_FGT006	GSS2259P	Vegetable Farm	3
AC214771.3_FGT003	GSS2259P	Vegetable Farm	1
AC217975.3_FGT001	GSS2259P	Vegetable Farm
AC233871.1_FGT003	GSS2259P	Vegetable Farm
AC233882.1_FGT005	GSS2259P	Vegetable Farm	30
AC233888.1_FGT002	GSS2259P	Vegetable Farm
AC233893.1_FGT003	GSS2259P	Vegetable Farm
AC233939.1_FGT003	GSS2259P	Vegetable Farm
GRMZM2G000047_T01	GSS2259P	Vegetable Farm	1
GRMZM2G000171_T01	GSS2259P	Vegetable Farm
GRMZM2G000593_T03	GSS2259P	Vegetable Farm	2
GRMZM2G001421_T04	GSS2259P	Vegetable Farm
GRMZM2G002075_T01	GSS2259P	Vegetable Farm	7
GRMZM2G002825_T01	GSS2259P	Vegetable Farm
GRMZM2G003642_T01	GSS2259P	Vegetable Farm
GRMZM2G003762_T03	GSS2259P	Vegetable Farm
GRMZM2G003861_T01	GSS2259P	Vegetable Farm
GRMZM2G004523_T01	GSS2259P	Vegetable Farm
GRMZM2G005749_T01	GSS2259P	Vegetable Farm	24
GRMZM2G005886_T01	GSS2259P	Vegetable Farm
GRMZM2G005960_T01	GSS2259P	Vegetable Farm
GRMZM2G006207_T01	GSS2259P	Vegetable Farm
GRMZM2G006404_T01	GSS2259P	Vegetable Farm
GRMZM2G006853_T01	GSS2259P	Vegetable Farm	8
GRMZM2G007053_T01	GSS2259P	Vegetable Farm	6
GRMZM2G007151_T02	GSS2259P	Vegetable Farm
GRMZM2G007399_T01	GSS2259P	Vegetable Farm	19
GRMZM2G007729_T01	GSS2259P	Vegetable Farm	2
GRMZM2G009136_T01	GSS2259P	Vegetable Farm	9
GRMZM2G009717_T01	GSS2259P	Vegetable Farm
GRMZM2G010034_T05	GSS2259P	Vegetable Farm	23
GRMZM2G010892_T03	GSS2259P	Vegetable Farm
GRMZM2G011136_T01	GSS2259P	Vegetable Farm
GRMZM2G011269_T01	GSS2259P	Vegetable Farm	6
GRMZM2G011281_T01	GSS2259P	Vegetable Farm
GRMZM2G012269_T01	GSS2259P	Vegetable Farm
GRMZM2G012391_T01	GSS2259P	Vegetable Farm
GRMZM2G012397_T01	GSS2259P	Vegetable Farm
GRMZM2G012453_T01	GSS2259P	Vegetable Farm	1
GRMZM2G012546_T01	GSS2259P	Vegetable Farm
GRMZM2G012891_T01	GSS2259P	Vegetable Farm
GRMZM2G013461_T01	GSS2259P	Vegetable Farm
GRMZM2G013652_T03	GSS2259P	Vegetable Farm
GRMZM2G013821_T02	GSS2259P	Vegetable Farm
GRMZM2G014066_T01	GSS2259P	Vegetable Farm
GRMZM2G014395_T01	GSS2259P	Vegetable Farm	20
GRMZM2G014560_T01	GSS2259P	Vegetable Farm
GRMZM2G014902_T01	GSS2259P	Vegetable Farm
GRMZM2G015324_T01	GSS2259P	Vegetable Farm
GRMZM2G015869_T01	GSS2259P	Vegetable Farm
GRMZM2G017187_T02	GSS2259P	Vegetable Farm
GRMZM2G018006_T01	GSS2259P	Vegetable Farm
GRMZM2G018018_T02	GSS2259P	Vegetable Farm	12
GRMZM2G018027_T01	GSS2259P	Vegetable Farm
GRMZM2G018612_T01	GSS2259P	Vegetable Farm
GRMZM2G018876_T01	GSS2259P	Vegetable Farm	9
GRMZM2G018988_T01	GSS2259P	Vegetable Farm	2
GRMZM2G019236_T05	GSS2259P	Vegetable Farm
GRMZM2G020196_T01	GSS2259P	Vegetable Farm
GRMZM2G021470_T01	GSS2259P	Vegetable Farm
GRMZM2G021530_T01	GSS2259P	Vegetable Farm
GRMZM2G021635_T04	GSS2259P	Vegetable Farm
GRMZM2G022711_T04	GSS2259P	Vegetable Farm
GRMZM2G022797_T01	GSS2259P	Vegetable Farm	16
GRMZM2G023372_T01	GSS2259P	Vegetable Farm
GRMZM2G024264_T05	GSS2259P	Vegetable Farm	36
GRMZM2G024533_T01	GSS2259P	Vegetable Farm
GRMZM2G024739_T01	GSS2259P	Vegetable Farm
GRMZM2G025470_T01	GSS2259P	Vegetable Farm
GRMZM2G025854_T04	GSS2259P	Vegetable Farm	6
GRMZM2G026143_T01	GSS2259P	Vegetable Farm
GRMZM2G026322_T01	GSS2259P	Vegetable Farm	5
GRMZM2G027741_T04	GSS2259P	Vegetable Farm	3
GRMZM2G027955_T01	GSS2259P	Vegetable Farm	4
GRMZM2G028535_T02	GSS2259P	Vegetable Farm	12
GRMZM2G028914_T02	GSS2259P	Vegetable Farm
GRMZM2G030955_T02	GSS2259P	Vegetable Farm	9
GRMZM2G031204_T01	GSS2259P	Vegetable Farm
GRMZM2G031613_T02	GSS2259P	Vegetable Farm	22
GRMZM2G033570_T01	GSS2259P	Vegetable Farm
GRMZM2G034110_T01	GSS2259P	Vegetable Farm	19
GRMZM2G034313_T01	GSS2259P	Vegetable Farm
GRMZM2G034573_T02	GSS2259P	Vegetable Farm
GRMZM2G034963_T01	GSS2259P	Vegetable Farm	2
GRMZM2G035063_T01	GSS2259P	Vegetable Farm
GRMZM2G035068_T01	GSS2259P	Vegetable Farm
GRMZM2G035131_T01	GSS2259P	Vegetable Farm
GRMZM2G035268_T03	GSS2259P	Vegetable Farm
GRMZM2G035526_T01	GSS2259P	Vegetable Farm
GRMZM2G036286_T01	GSS2259P	Vegetable Farm
GRMZM2G036409_T01	GSS2259P	Vegetable Farm
GRMZM2G036464_T01	GSS2259P	Vegetable Farm
GRMZM2G036640_T02	GSS2259P	Vegetable Farm	30
GRMZM2G037386_T01	GSS2259P	Vegetable Farm
GRMZM2G037615_T01	GSS2259P	Vegetable Farm	2
GRMZM2G038291_T01	GSS2259P	Vegetable Farm
GRMZM2G038783_T01	GSS2259P	Vegetable Farm
GRMZM2G039106_T02	GSS2259P	Vegetable Farm
GRMZM2G040030_T01	GSS2259P	Vegetable Farm
GRMZM2G041631_T01	GSS2259P	Vegetable Farm
GRMZM2G041714_T01	GSS2259P	Vegetable Farm
GRMZM2G044128_T01	GSS2259P	Vegetable Farm	17
GRMZM2G044591_T01	GSS2259P	Vegetable Farm	16
GRMZM2G045433_T01	GSS2259P	Vegetable Farm
GRMZM2G045473_T01	GSS2259P	Vegetable Farm	36
GRMZM2G047479_T01	GSS2259P	Vegetable Farm
GRMZM2G047656_T01	GSS2259P	Vegetable Farm
GRMZM2G047681_T02	GSS2259P	Vegetable Farm	9
GRMZM2G047860_T01	GSS2259P	Vegetable Farm
GRMZM2G049229_T01	GSS2259P	Vegetable Farm
GRMZM2G049549_T02	GSS2259P	Vegetable Farm
GRMZM2G051135_T01	GSS2259P	Vegetable Farm	16
GRMZM2G051270_T01	GSS2259P	Vegetable Farm
GRMZM2G051675_T01	GSS2259P	Vegetable Farm
GRMZM2G052423_T01	GSS2259P	Vegetable Farm
GRMZM2G053140_T02	GSS2259P	Vegetable Farm
GRMZM2G053210_T02	GSS2259P	Vegetable Farm
GRMZM2G053319_T01	GSS2259P	Vegetable Farm
GRMZM2G053493_T01	GSS2259P	Vegetable Farm
GRMZM2G053909_T02	GSS2259P	Vegetable Farm
GRMZM2G055107_T01	GSS2259P	Vegetable Farm
GRMZM2G055116_T01	GSS2259P	Vegetable Farm
GRMZM2G055499_T01	GSS2259P	Vegetable Farm
GRMZM2G055982_T01	GSS2259P	Vegetable Farm
GRMZM2G056116_T01	GSS2259P	Vegetable Farm	29
GRMZM2G056495_T01	GSS2259P	Vegetable Farm
GRMZM2G056884_T01	GSS2259P	Vegetable Farm
GRMZM2G057616_T01	GSS2259P	Vegetable Farm	12
GRMZM2G058866_T01	GSS2259P	Vegetable Farm
GRMZM2G059453_T01	GSS2259P	Vegetable Farm	16
GRMZM2G060109_T01	GSS2259P	Vegetable Farm	8
GRMZM2G060265_T01	GSS2259P	Vegetable Farm
GRMZM2G060856_T01	GSS2259P	Vegetable Farm
GRMZM2G060898_T01	GSS2259P	Vegetable Farm
GRMZM2G060940_T01	GSS2259P	Vegetable Farm	19
GRMZM2G061184_T02	GSS2259P	Vegetable Farm
GRMZM2G061202_T02	GSS2259P	Vegetable Farm
GRMZM2G061314_T02	GSS2259P	Vegetable Farm
GRMZM2G061950_T01	GSS2259P	Vegetable Farm
GRMZM2G063162_T01	GSS2259P	Vegetable Farm	2
GRMZM2G063431_T02	GSS2259P	Vegetable Farm
GRMZM2G063882_T01	GSS2259P	Vegetable Farm
GRMZM2G064091_T01	GSS2259P	Vegetable Farm	31
GRMZM2G064437_T01	GSS2259P	Vegetable Farm	3
GRMZM2G065953_T01	GSS2259P	Vegetable Farm	3
GRMZM2G067789_T01	GSS2259P	Vegetable Farm
GRMZM2G069694_T01	GSS2259P	Vegetable Farm	10
GRMZM2G069816_T01	GSS2259P	Vegetable Farm
GRMZM2G069928_T02	GSS2259P	Vegetable Farm	36
GRMZM2G070038_T01	GSS2259P	Vegetable Farm
GRMZM2G070797_T01	GSS2259P	Vegetable Farm	10
GRMZM2G071630_T01	GSS2259P	Vegetable Farm
GRMZM2G072034_T01	GSS2259P	Vegetable Farm	27
GRMZM2G072582_T02	GSS2259P	Vegetable Farm	1
GRMZM2G073979_T01	GSS2259P	Vegetable Farm
GRMZM2G074107_T01	GSS2259P	Vegetable Farm
GRMZM2G074138_T02	GSS2259P	Vegetable Farm
GRMZM2G074267_T01	GSS2259P	Vegetable Farm	21
GRMZM2G074317_T01	GSS2259P	Vegetable Farm
GRMZM2G074395_T01	GSS2259P	Vegetable Farm
GRMZM2G074780_T01	GSS2259P	Vegetable Farm
GRMZM2G075989_T01	GSS2259P	Vegetable Farm
GRMZM2G076212_T01	GSS2259P	Vegetable Farm
GRMZM2G076370_T01	GSS2259P	Vegetable Farm	32
GRMZM2G076683_T01	GSS2259P	Vegetable Farm
GRMZM2G076911_T01	GSS2259P	Vegetable Farm	9
GRMZM2G077253_T01	GSS2259P	Vegetable Farm
GRMZM2G077809_T01	GSS2259P	Vegetable Farm
GRMZM2G078090_T01	GSS2259P	Vegetable Farm
GRMZM2G078324_T01	GSS2259P	Vegetable Farm	21
GRMZM2G078480_T01	GSS2259P	Vegetable Farm	30
GRMZM2G079613_T01	GSS2259P	Vegetable Farm	16
GRMZM2G079938_T04	GSS2259P	Vegetable Farm
GRMZM2G080524_T01	GSS2259P	Vegetable Farm	10
GRMZM2G080724_T01	GSS2259P	Vegetable Farm	2
GRMZM2G080940_T01	GSS2259P	Vegetable Farm
GRMZM2G081285_T01	GSS2259P	Vegetable Farm
GRMZM2G081577_T01	GSS2259P	Vegetable Farm
GRMZM2G081782_T01	GSS2259P	Vegetable Farm
GRMZM2G082199_T01	GSS2259P	Vegetable Farm
GRMZM2G083725_T02	GSS2259P	Vegetable Farm	9
GRMZM2G083810_T01	GSS2259P	Vegetable Farm	2
GRMZM2G083841_T01	GSS2259P	Vegetable Farm
GRMZM2G084496_T02	GSS2259P	Vegetable Farm
GRMZM2G084684_T01	GSS2259P	Vegetable Farm
GRMZM2G085941_T01	GSS2259P	Vegetable Farm
GRMZM2G085945_T02	GSS2259P	Vegetable Farm
GRMZM2G086088_T05	GSS2259P	Vegetable Farm
GRMZM2G086093_T02	GSS2259P	Vegetable Farm
GRMZM2G086464_T01	GSS2259P	Vegetable Farm
GRMZM2G086702_T02	GSS2259P	Vegetable Farm	2
GRMZM2G087192_T01	GSS2259P	Vegetable Farm
GRMZM2G087719_T04	GSS2259P	Vegetable Farm
GRMZM2G088064_T03	GSS2259P	Vegetable Farm	2
GRMZM2G088348_T01	GSS2259P	Vegetable Farm
GRMZM2G088436_T02	GSS2259P	Vegetable Farm
GRMZM2G088778_T01	GSS2259P	Vegetable Farm	28
GRMZM2G089698_T01	GSS2259P	Vegetable Farm
GRMZM2G090792_T01	GSS2259P	Vegetable Farm
GRMZM2G090865_T02	GSS2259P	Vegetable Farm
GRMZM2G091124_T01	GSS2259P	Vegetable Farm	37
GRMZM2G091155_T02	GSS2259P	Vegetable Farm
GRMZM2G091481_T01	GSS2259P	Vegetable Farm	8
GRMZM2G091558_T01	GSS2259P	Vegetable Farm
GRMZM2G092804_T03	GSS2259P	Vegetable Farm	16
GRMZM2G092923_T01	GSS2259P	Vegetable Farm
GRMZM2G093096_T03	GSS2259P	Vegetable Farm
GRMZM2G093291_T02	GSS2259P	Vegetable Farm
GRMZM2G093731_T02	GSS2259P	Vegetable Farm	7
GRMZM2G094017_T01	GSS2259P	Vegetable Farm	2
GRMZM2G095299_T01	GSS2259P	Vegetable Farm
GRMZM2G095562_T01	GSS2259P	Vegetable Farm	9
GRMZM2G095865_T02	GSS2259P	Vegetable Farm	1
GRMZM2G095892_T02	GSS2259P	Vegetable Farm
GRMZM2G096171_T01	GSS2259P	Vegetable Farm	30
GRMZM2G096211_T01	GSS2259P	Vegetable Farm
GRMZM2G096389_T02	GSS2259P	Vegetable Farm
GRMZM2G096585_T06	GSS2259P	Vegetable Farm	2
GRMZM2G097640_T02	GSS2259P	Vegetable Farm
GRMZM2G098187_T04	GSS2259P	Vegetable Farm	18
GRMZM2G099092_T01	GSS2259P	Vegetable Farm	8
GRMZM2G100662_T01	GSS2259P	Vegetable Farm
GRMZM2G101664_T01	GSS2259P	Vegetable Farm	10
GRMZM2G102243_T01	GSS2259P	Vegetable Farm
GRMZM2G102714_T01	GSS2259P	Vegetable Farm	9
GRMZM2G103108_T01	GSS2259P	Vegetable Farm	3
GRMZM2G103490_T02	GSS2259P	Vegetable Farm
GRMZM2G103666_T01	GSS2259P	Vegetable Farm
GRMZM2G103900_T01	GSS2259P	Vegetable Farm	27
GRMZM2G103902_T03	GSS2259P	Vegetable Farm
GRMZM2G104226_T01	GSS2259P	Vegetable Farm
GRMZM2G104283_T01	GSS2259P	Vegetable Farm
GRMZM2G105362_T02	GSS2259P	Vegetable Farm	24
GRMZM2G105604_T02	GSS2259P	Vegetable Farm	31
GRMZM2G105652_T02	GSS2259P	Vegetable Farm
GRMZM2G106921_T01	GSS2259P	Vegetable Farm	7
GRMZM2G107388_T01	GSS2259P	Vegetable Farm
GRMZM2G108138_T02	GSS2259P	Vegetable Farm
GRMZM2G108228_T01	GSS2259P	Vegetable Farm
GRMZM2G108273_T01	GSS2259P	Vegetable Farm	14
GRMZM2G110309_T01	GSS2259P	Vegetable Farm
GRMZM2G110402_T03	GSS2259P	Vegetable Farm
GRMZM2G112154_T01	GSS2259P	Vegetable Farm	31
GRMZM2G112942_T01	GSS2259P	Vegetable Farm
GRMZM2G112954_T01	GSS2259P	Vegetable Farm	12
GRMZM2G113158_T01	GSS2259P	Vegetable Farm
GRMZM2G113167_T01	GSS2259P	Vegetable Farm
GRMZM2G113264_T01	GSS2259P	Vegetable Farm
GRMZM2G113866_T01	GSS2259P	Vegetable Farm
GRMZM2G113959_T01	GSS2259P	Vegetable Farm
GRMZM2G114098_T01	GSS2259P	Vegetable Farm
GRMZM2G114751_T01	GSS2259P	Vegetable Farm	22
GRMZM2G114873_T01	GSS2259P	Vegetable Farm
GRMZM2G115579_T02	GSS2259P	Vegetable Farm
GRMZM2G115839_T01	GSS2259P	Vegetable Farm
GRMZM2G116254_T01	GSS2259P	Vegetable Farm	28
GRMZM2G116538_T02	GSS2259P	Vegetable Farm
GRMZM2G116640_T01	GSS2259P	Vegetable Farm	28
GRMZM2G116840_T04	GSS2259P	Vegetable Farm	20
GRMZM2G117497_T01	GSS2259P	Vegetable Farm	1
GRMZM2G117572_T01	GSS2259P	Vegetable Farm
GRMZM2G118063_T02	GSS2259P	Vegetable Farm
GRMZM2G118462_T01	GSS2259P	Vegetable Farm
GRMZM2G119273_T01	GSS2259P	Vegetable Farm
GRMZM2G119511_T01	GSS2259P	Vegetable Farm	27
GRMZM2G120579_T01	GSS2259P	Vegetable Farm	6
GRMZM2G120816_T02	GSS2259P	Vegetable Farm
GRMZM2G121262_T01	GSS2259P	Vegetable Farm
GRMZM2G121293_T01	GSS2259P	Vegetable Farm	5
GRMZM2G121360_T01	GSS2259P	Vegetable Farm	2
GRMZM2G121878_T03	GSS2259P	Vegetable Farm
GRMZM2G122108_T01	GSS2259P	Vegetable Farm
GRMZM2G122937_T03	GSS2259P	Vegetable Farm	20
GRMZM2G123089_T01	GSS2259P	Vegetable Farm
GRMZM2G123246_T01	GSS2259P	Vegetable Farm
GRMZM2G123986_T01	GSS2259P	Vegetable Farm
GRMZM2G124103_T02	GSS2259P	Vegetable Farm	13
GRMZM2G124701_T02	GSS2259P	Vegetable Farm
GRMZM2G124915_T01	GSS2259P	Vegetable Farm
GRMZM2G124963_T02	GSS2259P	Vegetable Farm	2
GRMZM2G126062_T02	GSS2259P	Vegetable Farm	8
GRMZM2G126541_T01	GSS2259P	Vegetable Farm	1
GRMZM2G127080_T02	GSS2259P	Vegetable Farm
GRMZM2G129261_T03	GSS2259P	Vegetable Farm
GRMZM2G129860_T01	GSS2259P	Vegetable Farm
GRMZM2G130260_T01	GSS2259P	Vegetable Farm	13
GRMZM2G130454_T01	GSS2259P	Vegetable Farm
GRMZM2G130505_T01	GSS2259P	Vegetable Farm	7
GRMZM2G130528_T01	GSS2259P	Vegetable Farm	3
GRMZM2G130651_T01	GSS2259P	Vegetable Farm	7
GRMZM2G130746_T02	GSS2259P	Vegetable Farm
GRMZM2G131476_T01	GSS2259P	Vegetable Farm
GRMZM2G131623_T01	GSS2259P	Vegetable Farm	18
GRMZM2G132958_T02	GSS2259P	Vegetable Farm
GRMZM2G132971_T01	GSS2259P	Vegetable Farm	7
GRMZM2G133464_T01	GSS2259P	Vegetable Farm
GRMZM2G133620_T02	GSS2259P	Vegetable Farm
GRMZM2G133624_T01	GSS2259P	Vegetable Farm	2
GRMZM2G134176_T01	GSS2259P	Vegetable Farm
GRMZM2G134976_T01	GSS2259P	Vegetable Farm
GRMZM2G135132_T01	GSS2259P	Vegetable Farm	8
GRMZM2G135501_T01	GSS2259P	Vegetable Farm
GRMZM2G136859_T01	GSS2259P	Vegetable Farm	18
GRMZM2G137329_T01	GSS2259P	Vegetable Farm	31
GRMZM2G137575_T01	GSS2259P	Vegetable Farm
GRMZM2G137861_T01	GSS2259P	Vegetable Farm	22
GRMZM2G137868_T04	GSS2259P	Vegetable Farm	27
GRMZM2G137980_T01	GSS2259P	Vegetable Farm	20
GRMZM2G138330_T01	GSS2259P	Vegetable Farm
GRMZM2G138809_T01	GSS2259P	Vegetable Farm	9
GRMZM2G138976_T01	GSS2259P	Vegetable Farm
GRMZM2G140726_T01	GSS2259P	Vegetable Farm	19
GRMZM2G140924_T02	GSS2259P	Vegetable Farm	7
GRMZM2G141665_T01	GSS2259P	Vegetable Farm
GRMZM2G141931_T01	GSS2259P	Vegetable Farm	8
GRMZM2G142779_T01	GSS2259P	Vegetable Farm
GRMZM2G143373_T01	GSS2259P	Vegetable Farm	29
GRMZM2G144196_T02	GSS2259P	Vegetable Farm
GRMZM2G145041_T01	GSS2259P	Vegetable Farm
GRMZM2G146616_T01	GSS2259P	Vegetable Farm	29
GRMZM2G146878_T01	GSS2259P	Vegetable Farm	15
GRMZM2G147701_T03	GSS2259P	Vegetable Farm
GRMZM2G149590_T01	GSS2259P	Vegetable Farm
GRMZM2G149802_T01	GSS2259P	Vegetable Farm
GRMZM2G149952_T01	GSS2259P	Vegetable Farm
GRMZM2G150193_T02	GSS2259P	Vegetable Farm	5
GRMZM2G150260_T01	GSS2259P	Vegetable Farm
GRMZM2G150521_T01	GSS2259P	Vegetable Farm
GRMZM2G151564_T01	GSS2259P	Vegetable Farm
GRMZM2G151992_T01	GSS2259P	Vegetable Farm	2
GRMZM2G152041_T02	GSS2259P	Vegetable Farm	7
GRMZM2G152126_T01	GSS2259P	Vegetable Farm
GRMZM2G153722_T01	GSS2259P	Vegetable Farm
GRMZM2G155464_T01	GSS2259P	Vegetable Farm
GRMZM2G156013_T02	GSS2259P	Vegetable Farm
GRMZM2G156310_T01	GSS2259P	Vegetable Farm	3
GRMZM2G156816_T06	GSS2259P	Vegetable Farm	35
GRMZM2G157246_T01	GSS2259P	Vegetable Farm
GRMZM2G157679_T02	GSS2259P	Vegetable Farm
GRMZM2G158117_T01	GSS2259P	Vegetable Farm
GRMZM2G159899_T01	GSS2259P	Vegetable Farm
GRMZM2G160428_T03	GSS2259P	Vegetable Farm
GRMZM2G160563_T01	GSS2259P	Vegetable Farm
GRMZM2G162251_T02	GSS2259P	Vegetable Farm
GRMZM2G162640_T01	GSS2259P	Vegetable Farm	8
GRMZM2G162749_T01	GSS2259P	Vegetable Farm
GRMZM2G163578_T01	GSS2259P	Vegetable Farm	9
GRMZM2G164020_T01	GSS2259P	Vegetable Farm
GRMZM2G164358_T02	GSS2259P	Vegetable Farm
GRMZM2G165483_T02	GSS2259P	Vegetable Farm
GRMZM2G166035_T01	GSS2259P	Vegetable Farm
GRMZM2G166297_T01	GSS2259P	Vegetable Farm	36
GRMZM2G166572_T01	GSS2259P	Vegetable Farm	23
GRMZM2G166658_T02	GSS2259P	Vegetable Farm	2
GRMZM2G166906_T02	GSS2259P	Vegetable Farm
GRMZM2G166971_T01	GSS2259P	Vegetable Farm
GRMZM2G167505_T03	GSS2259P	Vegetable Farm	1
GRMZM2G168200_T01	GSS2259P	Vegetable Farm	12
GRMZM2G169321_T02	GSS2259P	Vegetable Farm	29
GRMZM2G169363_T01	GSS2259P	Vegetable Farm
GRMZM2G169951_T01	GSS2259P	Vegetable Farm
GRMZM2G170013_T01	GSS2259P	Vegetable Farm
GRMZM2G170397_T03	GSS2259P	Vegetable Farm
GRMZM2G172834_T01	GSS2259P	Vegetable Farm	18
GRMZM2G173615_T01	GSS2259P	Vegetable Farm
GRMZM2G173654_T01	GSS2259P	Vegetable Farm
GRMZM2G173718_T01	GSS2259P	Vegetable Farm	2
GRMZM2G174619_T03	GSS2259P	Vegetable Farm
GRMZM2G174926_T01	GSS2259P	Vegetable Farm	9
GRMZM2G177424_T01	GSS2259P	Vegetable Farm	1
GRMZM2G177539_T01	GSS2259P	Vegetable Farm
GRMZM2G179024_T01	GSS2259P	Vegetable Farm
GRMZM2G179432_T02	GSS2259P	Vegetable Farm	21
GRMZM2G179505_T01	GSS2259P	Vegetable Farm
GRMZM2G179528_T03	GSS2259P	Vegetable Farm
GRMZM2G179907_T01	GSS2259P	Vegetable Farm
GRMZM2G301823_T01	GSS2259P	Vegetable Farm	13
GRMZM2G301885_T01	GSS2259P	Vegetable Farm	36
GRMZM2G302080_T01	GSS2259P	Vegetable Farm	3
GRMZM2G304010_T01	GSS2259P	Vegetable Farm	19
GRMZM2G306105_T01	GSS2259P	Vegetable Farm	3
GRMZM2G306345_T05	GSS2259P	Vegetable Farm
GRMZM2G315692_T01	GSS2259P	Vegetable Farm
GRMZM2G318180_T01	GSS2259P	Vegetable Farm	2
GRMZM2G322844_T01	GSS2259P	Vegetable Farm	9
GRMZM2G322953_T05	GSS2259P	Vegetable Farm
GRMZM2G323971_T01	GSS2259P	Vegetable Farm	28
GRMZM2G324478_T01	GSS2259P	Vegetable Farm
GRMZM2G324719_T01	GSS2259P	Vegetable Farm	23
GRMZM2G324956_T01	GSS2259P	Vegetable Farm	23
GRMZM2G326783_T01	GSS2259P	Vegetable Farm	12
GRMZM2G327059_T05	GSS2259P	Vegetable Farm
GRMZM2G329740_T01	GSS2259P	Vegetable Farm
GRMZM2G331720_T01	GSS2259P	Vegetable Farm	38
GRMZM2G333448_T01	GSS2259P	Vegetable Farm	3
GRMZM2G336975_T01	GSS2259P	Vegetable Farm
GRMZM2G338721_T01	GSS2259P	Vegetable Farm	2
GRMZM2G343769_T01	GSS2259P	Vegetable Farm
GRMZM2G344521_T02	GSS2259P	Vegetable Farm
GRMZM2G344848_T01	GSS2259P	Vegetable Farm
GRMZM2G345493_T01	GSS2259P	Vegetable Farm
GRMZM2G346455_T06	GSS2259P	Vegetable Farm	12
GRMZM2G347721_T01	GSS2259P	Vegetable Farm
GRMZM2G350312_T04	GSS2259P	Vegetable Farm
GRMZM2G350326_T01	GSS2259P	Vegetable Farm
GRMZM2G351482_T01	GSS2259P	Vegetable Farm	1
GRMZM2G353024_T01	GSS2259P	Vegetable Farm	20
GRMZM2G354851_T01	GSS2259P	Vegetable Farm	20
GRMZM2G358059_T01	GSS2259P	Vegetable Farm
GRMZM2G358899_T01	GSS2259P	Vegetable Farm
GRMZM2G359559_T01	GSS2259P	Vegetable Farm	27
GRMZM2G360681_T01	GSS2259P	Vegetable Farm	2
GRMZM2G362021_T01	GSS2259P	Vegetable Farm
GRMZM2G362693_T01	GSS2259P	Vegetable Farm
GRMZM2G365374_T01	GSS2259P	Vegetable Farm	21
GRMZM2G366778_T01	GSS2259P	Vegetable Farm
GRMZM2G367777_T01	GSS2259P	Vegetable Farm
GRMZM2G374302_T02	GSS2259P	Vegetable Farm	36
GRMZM2G377847_T01	GSS2259P	Vegetable Farm	2
GRMZM2G378515_T02	GSS2259P	Vegetable Farm
GRMZM2G378805_T01	GSS2259P	Vegetable Farm
GRMZM2G380014_T01	GSS2259P	Vegetable Farm	21
GRMZM2G380286_T01	GSS2259P	Vegetable Farm	14
GRMZM2G383408_T01	GSS2259P	Vegetable Farm
GRMZM2G383735_T01	GSS2259P	Vegetable Farm	35
GRMZM2G384884_T01	GSS2259P	Vegetable Farm	22
GRMZM2G385622_T01	GSS2259P	Vegetable Farm
GRMZM2G389582_T01	GSS2259P	Vegetable Farm
GRMZM2G389768_T01	GSS2259P	Vegetable Farm
GRMZM2G390641_T01	GSS2259P	Vegetable Farm	15
GRMZM2G391042_T01	GSS2259P	Vegetable Farm	7
GRMZM2G392116_T01	GSS2259P	Vegetable Farm	2
GRMZM2G394450_T01	GSS2259P	Vegetable Farm
GRMZM2G400005_T01	GSS2259P	Vegetable Farm	2
GRMZM2G402015_T01	GSS2259P	Vegetable Farm
GRMZM2G402631_T01	GSS2259P	Vegetable Farm	8
GRMZM2G409133_T01	GSS2259P	Vegetable Farm	9
GRMZM2G411032_T02	GSS2259P	Vegetable Farm
GRMZM2G412846_T01	GSS2259P	Vegetable Farm
GRMZM2G418415_T01	GSS2259P	Vegetable Farm
GRMZM2G419328_T03	GSS2259P	Vegetable Farm	10
GRMZM2G422955_T01	GSS2259P	Vegetable Farm
GRMZM2G426271_T01	GSS2259P	Vegetable Farm	3
GRMZM2G430501_T01	GSS2259P	Vegetable Farm
GRMZM2G433927_T01	GSS2259P	Vegetable Farm
GRMZM2G435592_T02	GSS2259P	Vegetable Farm	2
GRMZM2G436092_T03	GSS2259P	Vegetable Farm
GRMZM2G437575_T01	GSS2259P	Vegetable Farm	19
GRMZM2G438722_T04	GSS2259P	Vegetable Farm
GRMZM2G440208_T01	GSS2259P	Vegetable Farm	31
GRMZM2G441031_T01	GSS2259P	Vegetable Farm	9
GRMZM2G443495_T05	GSS2259P	Vegetable Farm
GRMZM2G443814_T01	GSS2259P	Vegetable Farm
GRMZM2G444039_T01	GSS2259P	Vegetable Farm
GRMZM2G444623_T02	GSS2259P	Vegetable Farm	30
GRMZM2G445616_T01	GSS2259P	Vegetable Farm
GRMZM2G445783_T01	GSS2259P	Vegetable Farm	1
GRMZM2G448104_T03	GSS2259P	Vegetable Farm
GRMZM2G448330_T01	GSS2259P	Vegetable Farm	16
GRMZM2G448446_T05	GSS2259P	Vegetable Farm	2
GRMZM2G449160_T01	GSS2259P	Vegetable Farm	20
GRMZM2G449165_T01	GSS2259P	Vegetable Farm
GRMZM2G451281_T02	GSS2259P	Vegetable Farm
GRMZM2G452630_T02	GSS2259P	Vegetable Farm
GRMZM2G453805_T01	GSS2259P	Vegetable Farm
GRMZM2G456217_T01	GSS2259P	Vegetable Farm	7
GRMZM2G456997_T01	GSS2259P	Vegetable Farm
GRMZM2G457612_T01	GSS2259P	Vegetable Farm
GRMZM2G465226_T01	GSS2259P	Vegetable Farm
GRMZM2G467992_T01	GSS2259P	Vegetable Farm
GRMZM2G468260_T02	GSS2259P	Vegetable Farm	29
GRMZM2G468811_T01	GSS2259P	Vegetable Farm
GRMZM2G470242_T01	GSS2259P	Vegetable Farm	40
GRMZM2G470258_T01	GSS2259P	Vegetable Farm	40
GRMZM2G474546_T03	GSS2259P	Vegetable Farm	2
GRMZM2G474769_T01	GSS2259P	Vegetable Farm
GRMZM2G476069_T01	GSS2259P	Vegetable Farm	31
GRMZM2G479330_T01	GSS2259P	Vegetable Farm	18
GRMZM2G524711_T02	GSS2259P	Vegetable Farm	25
GRMZM2G531230_T01	GSS2259P	Vegetable Farm	9
GRMZM2G540538_T01	GSS2259P	Vegetable Farm	8
GRMZM2G553379_T07	GSS2259P	Vegetable Farm	5
GRMZM2G573324_T02	GSS2259P	Vegetable Farm
GRMZM2G700381_T01	GSS2259P	Vegetable Farm
GRMZM2G701028_T01	GSS2259P	Vegetable Farm
GRMZM2G702884_T01	GSS2259P	Vegetable Farm
GRMZM2G703858_T02	GSS2259P	Vegetable Farm	16
GRMZM2G703915_T01	GSS2259P	Vegetable Farm	10
GRMZM5G800835_T01	GSS2259P	Vegetable Farm
GRMZM5G803735_T01	GSS2259P	Vegetable Farm	2
GRMZM5G812371_T02	GSS2259P	Vegetable Farm	2
GRMZM5G812555_T01	GSS2259P	Vegetable Farm
GRMZM5G813892_T01	GSS2259P	Vegetable Farm
GRMZM5G814314_T04	GSS2259P	Vegetable Farm
GRMZM5G814991_T01	GSS2259P	Vegetable Farm	2
GRMZM5G816545_T01	GSS2259P	Vegetable Farm	31
GRMZM5G817436_T02	GSS2259P	Vegetable Farm
GRMZM5G821686_T01	GSS2259P	Vegetable Farm	13
GRMZM5G821828_T02	GSS2259P	Vegetable Farm	18
GRMZM5G822098_T01	GSS2259P	Vegetable Farm
GRMZM5G824405_T01	GSS2259P	Vegetable Farm	2
GRMZM5G828302_T03	GSS2259P	Vegetable Farm	7
GRMZM5G828630_T01	GSS2259P	Vegetable Farm	2
GRMZM5G829894_T01	GSS2259P	Vegetable Farm	2
GRMZM5G832108_T01	GSS2259P	Vegetable Farm	19
GRMZM5G835276_T01	GSS2259P	Vegetable Farm	3
GRMZM5G841343_T02	GSS2259P	Vegetable Farm	2
GRMZM5G845611_T01	GSS2259P	Vegetable Farm
GRMZM5G846198_T02	GSS2259P	Vegetable Farm	8
GRMZM5G852329_T02	GSS2259P	Vegetable Farm
GRMZM5G853825_T01	GSS2259P	Vegetable Farm
GRMZM5G854490_T01	GSS2259P	Vegetable Farm	9
GRMZM5G854731_T01	GSS2259P	Vegetable Farm	14
GRMZM5G857641_T01	GSS2259P	Vegetable Farm	40
GRMZM5G864903_T01	GSS2259P	Vegetable Farm	28
GRMZM5G869299_T01	GSS2259P	Vegetable Farm	40
GRMZM5G869762_T01	GSS2259P	Vegetable Farm	6
GRMZM5G875732_T02	GSS2259P	Vegetable Farm	21
GRMZM5G882399_T01	GSS2259P	Vegetable Farm
GRMZM5G885274_T01	GSS2259P	Vegetable Farm
GRMZM5G894313_T01	GSS2259P	Vegetable Farm	2
GRMZM5G899080_T01	GSS2259P	Vegetable Farm	32
AC209208.3_FGT002	DMC21-84	Fruit Farm	16
AC212835.3_FGT007	DMC21-85	Fruit Farm
GRMZM2G013581_T01	DMC21-86	Fruit Farm	9
GRMZM2G031354_T01	DMC21-87	Fruit Farm	19
GRMZM2G104783_T01	DMC21-88	Fruit Farm	3
GRMZM2G105604_T02	DMC21-89	Fruit Farm	31
GRMZM2G111300_T01	DMC21-90	Fruit Farm	3
GRMZM2G112488_T01	DMC21-91	Fruit Farm
GRMZM2G136910_T01	DMC21-92	Fruit Farm	25
GRMZM2G141600_T02	DMC21-93	Fruit Farm	33
GRMZM2G305856_T01	DMC21-94	Fruit Farm	9
GRMZM2G359904_T01	DMC21-95	Fruit Farm	2
GRMZM2G392975_T02	DMC21-96	Fruit Farm	16
GRMZM2G479703_T01	DMC21-97	Fruit Farm
AC147602.5_FGT004	DMC21-98	Fruit Farm	6
AC194163.3_FGT001	DMC21-99	Fruit Farm	20
AC195343.3_FGT002	DMC21-100	Fruit Farm
AC197340.3_FGT003	DMC21-101	Fruit Farm
AC198353.5_FGT001	DMC21-102	Fruit Farm	8
AC199526.5_FGT002	DMC21-103	Fruit Farm	21
AC204212.4_FGT001	DMC21-104	Fruit Farm
AC205077.3_FGT003	DMC21-105	Fruit Farm
AC205274.3_FGT001	DMC21-106	Fruit Farm
AC206030.4_FGT001	DMC21-107	Fruit Farm
AC208539.3_FGT003	DMC21-108	Fruit Farm
AC210727.4_FGT002	DMC21-109	Fruit Farm	3
AC214040.3_FGT009	DMC21-110	Fruit Farm	1
AC217358.3_FGT010	DMC21-111	Fruit Farm
AC234522.1_FGT005	DMC21-112	Fruit Farm
GRMZM2G000510_T04	DMC21-113	Fruit Farm
GRMZM2G001653_T01	DMC21-114	Fruit Farm	13
GRMZM2G002498_T01	DMC21-115	Fruit Farm
GRMZM2G004909_T01	DMC21-116	Fruit Farm	2
GRMZM2G005043_T01	DMC21-117	Fruit Farm	21
GRMZM2G006363_T01	DMC21-118	Fruit Farm	13
GRMZM2G006853_T01	DMC21-119	Fruit Farm	8
GRMZM2G007939_T01	DMC21-120	Fruit Farm
GRMZM2G008263_T03	DMC21-121	Fruit Farm
GRMZM2G008712_T01	DMC21-122	Fruit Farm	20
GRMZM2G009048_T01	DMC21-123	Fruit Farm
GRMZM2G009320_T01	DMC21-124	Fruit Farm
GRMZM2G009323_T01	DMC21-125	Fruit Farm	19
GRMZM2G009792_T01	DMC21-126	Fruit Farm	6
GRMZM2G010211_T01	DMC21-127	Fruit Farm	16
GRMZM2G010555_T02	DMC21-128	Fruit Farm	8
GRMZM2G010944_T01	DMC21-129	Fruit Farm	2
GRMZM2G012631_T01	DMC21-130	Fruit Farm	16
GRMZM2G013652_T03	DMC21-131	Fruit Farm
GRMZM2G014902_T01	DMC21-132	Fruit Farm
GRMZM2G014975_T01	DMC21-133	Fruit Farm
GRMZM2G015295_T02	DMC21-134	Fruit Farm	19
GRMZM2G015654_T01	DMC21-135	Fruit Farm	19
GRMZM2G015692_T01	DMC21-136	Fruit Farm
GRMZM2G015892_T01	DMC21-137	Fruit Farm
GRMZM2G016890_T01	DMC21-138	Fruit Farm	19
GRMZM2G017405_T01	DMC21-139	Fruit Farm
GRMZM2G019686_T01	DMC21-140	Fruit Farm	7
GRMZM2G020843_T02	DMC21-141	Fruit Farm
GRMZM2G020859_T01	DMC21-142	Fruit Farm	12
GRMZM2G021095_T01	DMC21-143	Fruit Farm
GRMZM2G021816_T01	DMC21-144	Fruit Farm	2
GRMZM2G022997_T01	DMC21-145	Fruit Farm	32
GRMZM2G024668_T02	DMC21-146	Fruit Farm	2
GRMZM2G024823_T03	DMC21-147	Fruit Farm
GRMZM2G025105_T01	DMC21-148	Fruit Farm
GRMZM2G026024_T01	DMC21-149	Fruit Farm	6
GRMZM2G026807_T01	DMC21-150	Fruit Farm	10
GRMZM2G028325_T01	DMC21-151	Fruit Farm	36
GRMZM2G028986_T01	DMC21-152	Fruit Farm	8
GRMZM2G029039_T01	DMC21-153	Fruit Farm
GRMZM2G030299_T01	DMC21-154	Fruit Farm	32
GRMZM2G030772_T01	DMC21-155	Fruit Farm	34
GRMZM2G032253_T01	DMC21-156	Fruit Farm
GRMZM2G033644_T01	DMC21-157	Fruit Farm
GRMZM2G034120_T01	DMC21-158	Fruit Farm
GRMZM2G035063_T01	DMC21-159	Fruit Farm
GRMZM2G035708_T04	DMC21-160	Fruit Farm	32
GRMZM2G036203_T02	DMC21-161	Fruit Farm
GRMZM2G037792_T01	DMC21-162	Fruit Farm
GRMZM2G038108_T01	DMC21-163	Fruit Farm	2
GRMZM2G039639_T01	DMC21-164	Fruit Farm	8
GRMZM2G042040_T01	DMC21-165	Fruit Farm
GRMZM2G043470_T01	DMC21-166	Fruit Farm
GRMZM2G043932_T01	DMC21-167	Fruit Farm	7
GRMZM2G044107_T01	DMC21-168	Fruit Farm	2
GRMZM2G044744_T01	DMC21-169	Fruit Farm
GRMZM2G046163_T01	DMC21-170	Fruit Farm
GRMZM2G046284_T01	DMC21-171	Fruit Farm	21
GRMZM2G047867_T01	DMC21-172	Fruit Farm
GRMZM2G048136_T02	DMC21-173	Fruit Farm
GRMZM2G049588_T01	DMC21-174	Fruit Farm
GRMZM2G049882_T01	DMC21-175	Fruit Farm	8
GRMZM2G049892_T01	DMC21-176	Fruit Farm	22
GRMZM2G050768_T01	DMC21-177	Fruit Farm
GRMZM2G051276_T01	DMC21-178	Fruit Farm	34
GRMZM2G051771_T02	DMC21-179	Fruit Farm
GRMZM2G053493_T01	DMC21-180	Fruit Farm
GRMZM2G057171_T01	DMC21-181	Fruit Farm
GRMZM2G057766_T01	DMC21-182	Fruit Farm	8
GRMZM2G057841_T01	DMC21-183	Fruit Farm	34
GRMZM2G058039_T01	DMC21-184	Fruit Farm
GRMZM2G059110_T01	DMC21-185	Fruit Farm	12
GRMZM2G060057_T01	DMC21-186	Fruit Farm	2
GRMZM2G060481_T01	DMC21-187	Fruit Farm	23
GRMZM2G060712_T01	DMC21-188	Fruit Farm	17
GRMZM2G062412_T05	DMC21-189	Fruit Farm
GRMZM2G062471_T02	DMC21-190	Fruit Farm
GRMZM2G062600_T01	DMC21-191	Fruit Farm	8
GRMZM2G063431_T02	DMC21-192	Fruit Farm
GRMZM2G063566_T02	DMC21-193	Fruit Farm
GRMZM2G063756_T01	DMC21-194	Fruit Farm	36
GRMZM2G064163_T01	DMC21-195	Fruit Farm
GRMZM2G064360_T01	DMC21-196	Fruit Farm	22
GRMZM2G064437_T01	DMC21-197	Fruit Farm	3
GRMZM2G064580_T04	DMC21-198	Fruit Farm
GRMZM2G065585_T01	DMC21-199	Fruit Farm	8
GRMZM2G066291_T01	DMC21-200	Fruit Farm	2
GRMZM2G067225_T01	DMC21-201	Fruit Farm
GRMZM2G067908_T01	DMC21-202	Fruit Farm	13
GRMZM2G069569_T02	DMC21-203	Fruit Farm	24
GRMZM2G071630_T01	DMC21-204	Fruit Farm
GRMZM2G072582_T02	DMC21-205	Fruit Farm	1
GRMZM2G072744_T01	DMC21-206	Fruit Farm	5
GRMZM2G073054_T02	DMC21-207	Fruit Farm
GRMZM2G073401_T01	DMC21-208	Fruit Farm
GRMZM2G073814_T02	DMC21-209	Fruit Farm
GRMZM2G073969_T01	DMC21-210	Fruit Farm	13
GRMZM2G074443_T01	DMC21-211	Fruit Farm	34
GRMZM2G075283_T01	DMC21-212	Fruit Farm	8
GRMZM2G076423_T01	DMC21-213	Fruit Farm	36
GRMZM2G077757_T01	DMC21-214	Fruit Farm
GRMZM2G078024_T01	DMC21-215	Fruit Farm	9
GRMZM2G078667_T01	DMC21-216	Fruit Farm
GRMZM2G078839_T01	DMC21-217	Fruit Farm	7
GRMZM2G079458_T04	DMC21-218	Fruit Farm
GRMZM2G079888_T01	DMC21-219	Fruit Farm	3
GRMZM2G080503_T01	DMC21-220	Fruit Farm	20
GRMZM2G080546_T01	DMC21-221	Fruit Farm	6
GRMZM2G081239_T01	DMC21-222	Fruit Farm	12
GRMZM2G083932_T01	DMC21-223	Fruit Farm	2
GRMZM2G083964_T02	DMC21-224	Fruit Farm	20
GRMZM2G083977_T02	DMC21-225	Fruit Farm	28
GRMZM2G085019_T01	DMC21-226	Fruit Farm	10
GRMZM2G086258_T02	DMC21-227	Fruit Farm	38
GRMZM2G087103_T04	DMC21-228	Fruit Farm	21
GRMZM2G087180_T01	DMC21-229	Fruit Farm	17
GRMZM2G087875_T01	DMC21-230	Fruit Farm
GRMZM2G088501_T01	DMC21-231	Fruit Farm	16
GRMZM2G089365_T01	DMC21-232	Fruit Farm
GRMZM2G089783_T01	DMC21-233	Fruit Farm
GRMZM2G090112_T01	DMC21-234	Fruit Farm
GRMZM2G090177_T01	DMC21-235	Fruit Farm	10
GRMZM2G090245_T01	DMC21-236	Fruit Farm	3
GRMZM2G090338_T01	DMC21-237	Fruit Farm	1
GRMZM2G092125_T01	DMC21-238	Fruit Farm	15
GRMZM2G092169_T01	DMC21-239	Fruit Farm	8
GRMZM2G092258_T04	DMC21-240	Fruit Farm
GRMZM2G092442_T01	DMC21-241	Fruit Farm
GRMZM2G092780_T01	DMC21-242	Fruit Farm
GRMZM2G093076_T01	DMC21-243	Fruit Farm	34
GRMZM2G093276_T01	DMC21-244	Fruit Farm	1
GRMZM2G093606_T01	DMC21-245	Fruit Farm	34
GRMZM2G093622_T01	DMC21-246	Fruit Farm	34
GRMZM2G093744_T01	DMC21-247	Fruit Farm
GRMZM2G094050_T02	DMC21-248	Fruit Farm
GRMZM2G095302_T02	DMC21-249	Fruit Farm
GRMZM2G095411_T02	DMC21-250	Fruit Farm	25
GRMZM2G096365_T03	DMC21-251	Fruit Farm	9
GRMZM2G096958_T01	DMC21-252	Fruit Farm	9
GRMZM2G097457_T01	DMC21-253	Fruit Farm	13
GRMZM2G098520_T01	DMC21-254	Fruit Farm	6
GRMZM2G098800_T02	DMC21-255	Fruit Farm
GRMZM2G099092_T01	DMC21-256	Fruit Farm	8
GRMZM2G099528_T02	DMC21-257	Fruit Farm	2
GRMZM2G102349_T01	DMC21-258	Fruit Farm	22
GRMZM2G103101_T02	DMC21-259	Fruit Farm	6
GRMZM2G103666_T01	DMC21-260	Fruit Farm
GRMZM2G105940_T01	DMC21-261	Fruit Farm	34
GRMZM2G107196_T03	DMC21-262	Fruit Farm
GRMZM2G107562_T01	DMC21-263	Fruit Farm	9
GRMZM2G109865_T01	DMC21-264	Fruit Farm	23
GRMZM2G110277_T01	DMC21-265	Fruit Farm	6
GRMZM2G110504_T01	DMC21-266	Fruit Farm	3
GRMZM2G112149_T02	DMC21-267	Fruit Farm
GRMZM2G113033_T01	DMC21-268	Fruit Farm	6
GRMZM2G114557_T03	DMC21-269	Fruit Farm
GRMZM2G115047_T01	DMC21-270	Fruit Farm
GRMZM2G117491_T01	DMC21-271	Fruit Farm	21
GRMZM2G117706_T01	DMC21-272	Fruit Farm	8
GRMZM2G117707_T02	DMC21-273	Fruit Farm	16
GRMZM2G117942_T01	DMC21-274	Fruit Farm	8
GRMZM2G117971_T01	DMC21-275	Fruit Farm	8
GRMZM2G118241_T01	DMC21-276	Fruit Farm	3
GRMZM2G119967_T01	DMC21-277	Fruit Farm	1
GRMZM2G121395_T01	DMC21-278	Fruit Farm
GRMZM2G121612_T01	DMC21-279	Fruit Farm	3
GRMZM2G122479_T03	DMC21-280	Fruit Farm
GRMZM2G122954_T01	DMC21-281	Fruit Farm	16
GRMZM2G125196_T01	DMC21-282	Fruit Farm
GRMZM2G126988_T01	DMC21-283	Fruit Farm
GRMZM2G127117_T02	DMC21-284	Fruit Farm	5
GRMZM2G127393_T01	DMC21-285	Fruit Farm	10
GRMZM2G128072_T01	DMC21-286	Fruit Farm
GRMZM2G128922_T03	DMC21-287	Fruit Farm
GRMZM2G129208_T01	DMC21-288	Fruit Farm
GRMZM2G129451_T02	DMC21-289	Fruit Farm	6
GRMZM2G130149_T04	DMC21-290	Fruit Farm	5
GRMZM2G130260_T01	DMC21-291	Fruit Farm	13
GRMZM2G131611_T01	DMC21-292	Fruit Farm
GRMZM2G133720_T01	DMC21-293	Fruit Farm	21
GRMZM2G133844_T01	DMC21-294	Fruit Farm	6
GRMZM2G134747_T01	DMC21-295	Fruit Farm
GRMZM2G135283_T04	DMC21-296	Fruit Farm
GRMZM2G135990_T03	DMC21-297	Fruit Farm	29
GRMZM2G137751_T01	DMC21-298	Fruit Farm	21
GRMZM2G137849_T01	DMC21-299	Fruit Farm
GRMZM2G138421_T01	DMC21-300	Fruit Farm
GRMZM2G139688_T01	DMC21-301	Fruit Farm
GRMZM2G141009_T01	DMC21-302	Fruit Farm	1
GRMZM2G142413_T01	DMC21-303	Fruit Farm
GRMZM2G142922_T01	DMC21-304	Fruit Farm
GRMZM2G144021_T01	DMC21-305	Fruit Farm
GRMZM2G145440_T01	DMC21-306	Fruit Farm	19
GRMZM2G147172_T01	DMC21-307	Fruit Farm
GRMZM2G147721_T01	DMC21-308	Fruit Farm	2
GRMZM2G148026_T01	DMC21-309	Fruit Farm	34
GRMZM2G148807_T02	DMC21-310	Fruit Farm	14
GRMZM2G148904_T01	DMC21-311	Fruit Farm
GRMZM2G149224_T01	DMC21-312	Fruit Farm
GRMZM2G149422_T01	DMC21-313	Fruit Farm	16
GRMZM2G149576_T01	DMC21-314	Fruit Farm
GRMZM2G149580_T01	DMC21-315	Fruit Farm	27
GRMZM2G149714_T01	DMC21-316	Fruit Farm	34
GRMZM2G149751_T05	DMC21-317	Fruit Farm
GRMZM2G150295_T01	DMC21-318	Fruit Farm	2
GRMZM2G151249_T01	DMC21-319	Fruit Farm
GRMZM2G152079_T01	DMC21-320	Fruit Farm	15
GRMZM2G152089_T01	DMC21-321	Fruit Farm	11
GRMZM2G154508_T01	DMC21-322	Fruit Farm	11
GRMZM2G154509_T04	DMC21-323	Fruit Farm
GRMZM2G156517_T01	DMC21-324	Fruit Farm	18
GRMZM2G156632_T01	DMC21-325	Fruit Farm
GRMZM2G157298_T01	DMC21-326	Fruit Farm	34
GRMZM2G157364_T01	DMC21-327	Fruit Farm	34
GRMZM2G158496_T01	DMC21-328	Fruit Farm	2
GRMZM2G160268_T02	DMC21-329	Fruit Farm	13
GRMZM2G161154_T01	DMC21-330	Fruit Farm	5
GRMZM2G161521_T01	DMC21-331	Fruit Farm	8
GRMZM2G162200_T02	DMC21-332	Fruit Farm	2
GRMZM2G162505_T01	DMC21-333	Fruit Farm	22
GRMZM2G162529_T01	DMC21-334	Fruit Farm
GRMZM2G163717_T01	DMC21-335	Fruit Farm	31
GRMZM2G164649_T02	DMC21-336	Fruit Farm	11
GRMZM2G165747_T03	DMC21-337	Fruit Farm
GRMZM2G165839_T01	DMC21-338	Fruit Farm	34
GRMZM2G170602_T01	DMC21-339	Fruit Farm
GRMZM2G170857_T01	DMC21-340	Fruit Farm	34
GRMZM2G172491_T01	DMC21-341	Fruit Farm	10
GRMZM2G172834_T01	DMC21-342	Fruit Farm	18
GRMZM2G173542_T01	DMC21-343	Fruit Farm	10
GRMZM2G175782_T02	DMC21-344	Fruit Farm	3
GRMZM2G176029_T01	DMC21-345	Fruit Farm	8
GRMZM2G176798_T01	DMC21-346	Fruit Farm	34
GRMZM2G177668_T01	DMC21-347	Fruit Farm
GRMZM2G178960_T01	DMC21-348	Fruit Farm	6
GRMZM2G179063_T01	DMC21-349	Fruit Farm
GRMZM2G179264_T01	DMC21-350	Fruit Farm
GRMZM2G179679_T01	DMC21-351	Fruit Farm	6
GRMZM2G181236_T02	DMC21-352	Fruit Farm	19
GRMZM2G306282_T01	DMC21-353	Fruit Farm	1
GRMZM2G306732_T01	DMC21-354	Fruit Farm
GRMZM2G306741_T01	DMC21-355	Fruit Farm
GRMZM2G310431_T01	DMC21-356	Fruit Farm	16
GRMZM2G310947_T02	DMC21-357	Fruit Farm
GRMZM2G314652_T02	DMC21-358	Fruit Farm	8
GRMZM2G322817_T01	DMC21-359	Fruit Farm	9
GRMZM2G322819_T03	DMC21-360	Fruit Farm	3
GRMZM2G325131_T02	DMC21-361	Fruit Farm	7
GRMZM2G328908_T01	DMC21-362	Fruit Farm	6
GRMZM2G329047_T01	DMC21-363	Fruit Farm
GRMZM2G330024_T01	DMC21-364	Fruit Farm
GRMZM2G330453_T01	DMC21-365	Fruit Farm
GRMZM2G339091_T01	DMC21-366	Fruit Farm
GRMZM2G345544_T02	DMC21-367	Fruit Farm
GRMZM2G347056_T01	DMC21-368	Fruit Farm	19
GRMZM2G349745_T01	DMC21-369	Fruit Farm	11
GRMZM2G350447_T01	DMC21-370	Fruit Farm
GRMZM2G350693_T01	DMC21-371	Fruit Farm	4
GRMZM2G356839_T02	DMC21-372	Fruit Farm	21
GRMZM2G357371_T01	DMC21-373	Fruit Farm
GRMZM2G358153_T01	DMC21-374	Fruit Farm	8
GRMZM2G360519_T01	DMC21-375	Fruit Farm	39
GRMZM2G363429_T01	DMC21-376	Fruit Farm	34
GRMZM2G365160_T01	DMC21-377	Fruit Farm	16
GRMZM2G366910_T01	DMC21-378	Fruit Farm
GRMZM2G367638_T01	DMC21-379	Fruit Farm	38
GRMZM2G382038_T01	DMC21-380	Fruit Farm	21
GRMZM2G391936_T05	DMC21-381	Fruit Farm	30
GRMZM2G393150_T01	DMC21-382	Fruit Farm	21
GRMZM2G395114_T01	DMC21-383	Fruit Farm
GRMZM2G396114_T01	DMC21-384	Fruit Farm
GRMZM2G399183_T01	DMC21-385	Fruit Farm	6
GRMZM2G403007_T01	DMC21-386	Fruit Farm	2
GRMZM2G410991_T01	DMC21-387	Fruit Farm	19
GRMZM2G412604_T01	DMC21-388	Fruit Farm	9
GRMZM2G415491_T01	DMC21-389	Fruit Farm	1
GRMZM2G416632_T01	DMC21-390	Fruit Farm	33
GRMZM2G419085_T01	DMC21-391	Fruit Farm
GRMZM2G420448_T01	DMC21-392	Fruit Farm
GRMZM2G421491_T01	DMC21-393	Fruit Farm	12
GRMZM2G422581_T01	DMC21-394	Fruit Farm
GRMZM2G430052_T01	DMC21-395	Fruit Farm
GRMZM2G440208_T01	DMC21-396	Fruit Farm	31
GRMZM2G441144_T01	DMC21-397	Fruit Farm	1
GRMZM2G444567_T01	DMC21-398	Fruit Farm	10
GRMZM2G450762_T01	DMC21-399	Fruit Farm
GRMZM2G453805_T01	DMC21-400	Fruit Farm
GRMZM2G456086_T01	DMC21-401	Fruit Farm	10
GRMZM2G456923_T01	DMC21-402	Fruit Farm
GRMZM2G456997_T01	DMC21-403	Fruit Farm
GRMZM2G459110_T01	DMC21-404	Fruit Farm
GRMZM2G459854_T01	DMC21-405	Fruit Farm
GRMZM2G463574_T01	DMC21-406	Fruit Farm	10
GRMZM2G465226_T01	DMC21-407	Fruit Farm
GRMZM2G468535_T02	DMC21-408	Fruit Farm
GRMZM2G470242_T01	DMC21-409	Fruit Farm	40
GRMZM2G470258_T01	DMC21-410	Fruit Farm	40
GRMZM2G470882_T04	DMC21-411	Fruit Farm
GRMZM2G471355_T01	DMC21-412	Fruit Farm	34
GRMZM2G471357_T03	DMC21-413	Fruit Farm	34
GRMZM2G474229_T01	DMC21-414	Fruit Farm	1
GRMZM2G474769_T01	DMC21-415	Fruit Farm
GRMZM2G479906_T01	DMC21-416	Fruit Farm
GRMZM2G565940_T01	DMC21-417	Fruit Farm	13
GRMZM2G583032_T01	DMC21-418	Fruit Farm
GRMZM2G701218_T01	DMC21-419	Fruit Farm
GRMZM2G704448_T01	DMC21-420	Fruit Farm	3
GRMZM5G800096_T01	DMC21-421	Fruit Farm
GRMZM5G805609_T02	DMC21-422	Fruit Farm	13
GRMZM5G806449_T03	DMC21-423	Fruit Farm
GRMZM5G814089_T01	DMC21-424	Fruit Farm	6
GRMZM5G815665_T01	DMC21-425	Fruit Farm	4
GRMZM5G821787_T01	DMC21-426	Fruit Farm	8
GRMZM5G833699_T01	DMC21-427	Fruit Farm	2
GRMZM5G834837_T01	DMC21-428	Fruit Farm	3
GRMZM5G838196_T02	DMC21-429	Fruit Farm	6
GRMZM5G840582_T03	DMC21-430	Fruit Farm
GRMZM5G841343_T02	DMC21-431	Fruit Farm	2
GRMZM5G851862_T01	DMC21-432	Fruit Farm	8
GRMZM5G854138_T02	DMC21-433	Fruit Farm	26
GRMZM5G865543_T01	DMC21-434	Fruit Farm	6
GRMZM5G868679_T01	DMC21-435	Fruit Farm	17
GRMZM5G870170_T02	DMC21-436	Fruit Farm	1
GRMZM5G870932_T01	DMC21-437	Fruit Farm
GRMZM5G876898_T02	DMC21-438	Fruit Farm	1
GRMZM5G886257_T01	DMC21-439	Fruit Farm
GRMZM5G894233_T02	DMC21-440	Fruit Farm	12
GRMZM5G896082_T04	DMC21-441	Fruit Farm	10
GRMZM5G898880_T01	DMC21-442	Fruit Farm
AC198979.4_FGT009	DMC21-443	Vegetable Farm	13
GRMZM2G012546_T01	DMC21-444	Vegetable Farm
GRMZM2G016290_T04	DMC21-445	Vegetable Farm	0
GRMZM2G024865_T01	DMC21-446	Vegetable Farm	1
GRMZM2G066219_T01	DMC21-447	Vegetable Farm
GRMZM2G102968_T01	DMC21-448	Vegetable Farm	22
GRMZM2G115395_T03	DMC21-449	Vegetable Farm
GRMZM2G130728_T01	DMC21-450	Vegetable Farm	1
GRMZM2G136495_T01	DMC21-451	Vegetable Farm	34
GRMZM2G341729_T01	DMC21-452	Vegetable Farm	5
GRMZM2G419239_T01	DMC21-453	Vegetable Farm
GRMZM2G568636_T01	DMC21-454	Vegetable Farm	40
GRMZM5G819438_T01	DMC21-455	Vegetable Farm
AC149475.2_FGT002	DMC21-456	Vegetable Farm
AC186807.4_FGT002	DMC21-457	Vegetable Farm
AC194022.3_FGT013	DMC21-458	Vegetable Farm
AC194163.3_FGT001	DMC21-459	Vegetable Farm	20
AC198353.5_FGT004	DMC21-460	Vegetable Farm	29
AC198361.3_FGT004	DMC21-461	Vegetable Farm	1
AC200099.4_FGT003	DMC21-462	Vegetable Farm	20
AC202900.3_FGT001	DMC21-463	Vegetable Farm	32
AC203985.4_FGT005	DMC21-464	Vegetable Farm
AC206184.4_FGT002	DMC21-465	Vegetable Farm
AC206319.2_FGT004	DMC21-466	Vegetable Farm
AC208897.3_FGT004	DMC21-467	Vegetable Farm
AC209784.3_FGT007	DMC21-468	Vegetable Farm	2
AC210013.4_FGT016	DMC21-469	Vegetable Farm
AC210727.4_FGT002	DMC21-470	Vegetable Farm	3
AC211513.3_FGT002	DMC21-471	Vegetable Farm
AC212581.3_FGT009	DMC21-472	Vegetable Farm
AC213654.3_FGT003	DMC21-473	Vegetable Farm
AC214648.3_FGT003	DMC21-474	Vegetable Farm	15
AC215260.3_FGT001	DMC21-475	Vegetable Farm	21
AC215260.3_FGT004	DMC21-476	Vegetable Farm
AC235543.1_FGT003	DMC21-477	Vegetable Farm	2
GRMZM2G000231_T01	DMC21-478	Vegetable Farm
GRMZM2G000812_T01	DMC21-479	Vegetable Farm
GRMZM2G001173_T01	DMC21-480	Vegetable Farm	17
GRMZM2G001577_T01	DMC21-481	Vegetable Farm
GRMZM2G002075_T01	DMC21-482	Vegetable Farm	7
GRMZM2G004057_T02	DMC21-483	Vegetable Farm
GRMZM2G004278_T01	DMC21-484	Vegetable Farm	1
GRMZM2G004382_T01	DMC21-485	Vegetable Farm	18
GRMZM2G004414_T01	DMC21-486	Vegetable Farm	14
GRMZM2G004582_T03	DMC21-487	Vegetable Farm
GRMZM2G004947_T01	DMC21-488	Vegetable Farm
GRMZM2G005061_T01	DMC21-489	Vegetable Farm	14
GRMZM2G006453_T02	DMC21-490	Vegetable Farm	14
GRMZM2G007151_T02	DMC21-491	Vegetable Farm
GRMZM2G007681_T02	DMC21-492	Vegetable Farm
GRMZM2G007729_T01	DMC21-493	Vegetable Farm	2
GRMZM2G008712_T01	DMC21-494	Vegetable Farm	20
GRMZM2G008862_T01	DMC21-495	Vegetable Farm
GRMZM2G009188_T02	DMC21-496	Vegetable Farm
GRMZM2G010034_T05	DMC21-497	Vegetable Farm	23
GRMZM2G010142_T02	DMC21-498	Vegetable Farm
GRMZM2G010637_T02	DMC21-499	Vegetable Farm
GRMZM2G012391_T01	DMC21-500	Vegetable Farm
GRMZM2G012891_T01	DMC21-501	Vegetable Farm
GRMZM2G014463_T01	DMC21-502	Vegetable Farm
GRMZM2G014560_T01	DMC21-503	Vegetable Farm
GRMZM2G014580_T01	DMC21-504	Vegetable Farm
GRMZM2G014826_T01	DMC21-505	Vegetable Farm	22
GRMZM2G015024_T01	DMC21-506	Vegetable Farm	23
GRMZM2G015136_T01	DMC21-507	Vegetable Farm	10
GRMZM2G015902_T01	DMC21-508	Vegetable Farm
GRMZM2G015933_T01	DMC21-509	Vegetable Farm	2
GRMZM2G016323_T01	DMC21-510	Vegetable Farm	20
GRMZM2G016462_T01	DMC21-511	Vegetable Farm	18
GRMZM2G018484_T01	DMC21-512	Vegetable Farm
GRMZM2G018619_T01	DMC21-513	Vegetable Farm	9
GRMZM2G018649_T01	DMC21-514	Vegetable Farm	10
GRMZM2G018955_T01	DMC21-515	Vegetable Farm	2
GRMZM2G022907_T01	DMC21-516	Vegetable Farm	17
GRMZM2G023028_T01	DMC21-517	Vegetable Farm	7
GRMZM2G023313_T01	DMC21-518	Vegetable Farm
GRMZM2G023351_T01	DMC21-519	Vegetable Farm	7
GRMZM2G024054_T01	DMC21-520	Vegetable Farm
GRMZM2G024448_T01	DMC21-521	Vegetable Farm	12
GRMZM2G024739_T01	DMC21-522	Vegetable Farm
GRMZM2G027726_T01	DMC21-523	Vegetable Farm
GRMZM2G027851_T01	DMC21-524	Vegetable Farm	2
GRMZM2G028104_T01	DMC21-525	Vegetable Farm	22
GRMZM2G028129_T02	DMC21-526	Vegetable Farm	19
GRMZM2G028535_T02	DMC21-527	Vegetable Farm	12
GRMZM2G029087_T04	DMC21-528	Vegetable Farm
GRMZM2G030272_T01	DMC21-529	Vegetable Farm	16
GRMZM2G030465_T01	DMC21-530	Vegetable Farm	2
GRMZM2G030955_T02	DMC21-531	Vegetable Farm	9
GRMZM2G031139_T01	DMC21-532	Vegetable Farm	9
GRMZM2G032350_T02	DMC21-533	Vegetable Farm
GRMZM2G032962_T01	DMC21-534	Vegetable Farm
GRMZM2G033288_T01	DMC21-535	Vegetable Farm	37
GRMZM2G035465_T03	DMC21-536	Vegetable Farm	18
GRMZM2G037150_T01	DMC21-537	Vegetable Farm
GRMZM2G037265_T01	DMC21-538	Vegetable Farm	2
GRMZM2G037615_T01	DMC21-539	Vegetable Farm	2
GRMZM2G038636_T01	DMC21-540	Vegetable Farm
GRMZM2G040762_T01	DMC21-541	Vegetable Farm
GRMZM2G041544_T01	DMC21-542	Vegetable Farm	13
GRMZM2G042036_T03	DMC21-543	Vegetable Farm
GRMZM2G043154_T01	DMC21-544	Vegetable Farm
GRMZM2G043657_T01	DMC21-545	Vegetable Farm	10
GRMZM2G044408_T01	DMC21-546	Vegetable Farm	11
GRMZM2G044481_T01	DMC21-547	Vegetable Farm	8
GRMZM2G044495_T01	DMC21-548	Vegetable Farm
GRMZM2G044498_T01	DMC21-549	Vegetable Farm	32
GRMZM2G045664_T01	DMC21-550	Vegetable Farm
GRMZM2G045675_T02	DMC21-551	Vegetable Farm	16
GRMZM2G047368_T02	DMC21-552	Vegetable Farm	10
GRMZM2G047486_T04	DMC21-553	Vegetable Farm
GRMZM2G047961_T01	DMC21-554	Vegetable Farm
GRMZM2G049487_T01	DMC21-555	Vegetable Farm	6
GRMZM2G050273_T01	DMC21-556	Vegetable Farm	2
GRMZM2G051836_T01	DMC21-557	Vegetable Farm
GRMZM2G052100_T01	DMC21-558	Vegetable Farm	34
GRMZM2G052266_T01	DMC21-559	Vegetable Farm
GRMZM2G052461_T01	DMC21-560	Vegetable Farm	19
GRMZM2G052667_T01	DMC21-561	Vegetable Farm	2
GRMZM2G052869_T01	DMC21-562	Vegetable Farm	27
GRMZM2G053610_T03	DMC21-563	Vegetable Farm
GRMZM2G054076_T01	DMC21-564	Vegetable Farm
GRMZM2G054193_T01	DMC21-565	Vegetable Farm	2
GRMZM2G054418_T02	DMC21-566	Vegetable Farm
GRMZM2G055880_T01	DMC21-567	Vegetable Farm
GRMZM2G055970_T02	DMC21-568	Vegetable Farm
GRMZM2G056756_T01	DMC21-569	Vegetable Farm
GRMZM2G057611_T01	DMC21-570	Vegetable Farm	21
GRMZM2G058305_T02	DMC21-571	Vegetable Farm
GRMZM2G058745_T01	DMC21-572	Vegetable Farm
GRMZM2G060057_T01	DMC21-573	Vegetable Farm	2
GRMZM2G060296_T02	DMC21-574	Vegetable Farm
GRMZM2G061798_T01	DMC21-575	Vegetable Farm	20
GRMZM2G061900_T02	DMC21-576	Vegetable Farm
GRMZM2G061912_T01	DMC21-577	Vegetable Farm
GRMZM2G061980_T01	DMC21-578	Vegetable Farm
GRMZM2G062019_T01	DMC21-579	Vegetable Farm	28
GRMZM2G062076_T02	DMC21-580	Vegetable Farm	14
GRMZM2G063961_T01	DMC21-581	Vegetable Farm
GRMZM2G064268_T01	DMC21-582	Vegetable Farm
GRMZM2G065953_T01	DMC21-583	Vegetable Farm	3
GRMZM2G066636_T01	DMC21-584	Vegetable Farm	12
GRMZM2G068471_T01	DMC21-585	Vegetable Farm	22
GRMZM2G068763_T01	DMC21-586	Vegetable Farm	5
GRMZM2G068959_T02	DMC21-587	Vegetable Farm	11
GRMZM2G069208_T01	DMC21-588	Vegetable Farm
GRMZM2G069649_T01	DMC21-589	Vegetable Farm
GRMZM2G070167_T01	DMC21-590	Vegetable Farm	6
GRMZM2G070659_T01	DMC21-591	Vegetable Farm	2
GRMZM2G071089_T01	DMC21-592	Vegetable Farm
GRMZM2G071319_T01	DMC21-593	Vegetable Farm
GRMZM2G072065_T01	DMC21-594	Vegetable Farm
GRMZM2G072088_T01	DMC21-595	Vegetable Farm
GRMZM2G073979_T01	DMC21-596	Vegetable Farm
GRMZM2G074107_T01	DMC21-597	Vegetable Farm
GRMZM2G074270_T01	DMC21-598	Vegetable Farm	32
GRMZM2G074769_T01	DMC21-599	Vegetable Farm	8
GRMZM2G074780_T01	DMC21-600	Vegetable Farm
GRMZM2G074850_T01	DMC21-601	Vegetable Farm
GRMZM2G075153_T05	DMC21-602	Vegetable Farm	3
GRMZM2G075283_T01	DMC21-603	Vegetable Farm	8
GRMZM2G075387_T01	DMC21-604	Vegetable Farm	26
GRMZM2G075438_T01	DMC21-605	Vegetable Farm
GRMZM2G075624_T02	DMC21-606	Vegetable Farm	14
GRMZM2G075683_T01	DMC21-607	Vegetable Farm
GRMZM2G075989_T01	DMC21-608	Vegetable Farm
GRMZM2G076858_T01	DMC21-609	Vegetable Farm	16
GRMZM2G077212_T01	DMC21-610	Vegetable Farm	12
GRMZM2G077219_T01	DMC21-611	Vegetable Farm
GRMZM2G077466_T01	DMC21-612	Vegetable Farm	34
GRMZM2G078379_T01	DMC21-613	Vegetable Farm
GRMZM2G078667_T01	DMC21-614	Vegetable Farm
GRMZM2G079468_T02	DMC21-615	Vegetable Farm
GRMZM2G080521_T01	DMC21-616	Vegetable Farm	2
GRMZM2G082330_T03	DMC21-617	Vegetable Farm	18
GRMZM2G082504_T01	DMC21-618	Vegetable Farm
GRMZM2G082745_T02	DMC21-619	Vegetable Farm	16
GRMZM2G083472_T01	DMC21-620	Vegetable Farm	9
GRMZM2G083810_T01	DMC21-621	Vegetable Farm	2
GRMZM2G084407_T01	DMC21-622	Vegetable Farm	2
GRMZM2G085301_T01	DMC21-623	Vegetable Farm
GRMZM2G085381_T03	DMC21-624	Vegetable Farm	10
GRMZM2G085573_T01	DMC21-625	Vegetable Farm
GRMZM2G085945_T02	DMC21-626	Vegetable Farm
GRMZM2G086258_T02	DMC21-627	Vegetable Farm	38
GRMZM2G086277_T02	DMC21-628	Vegetable Farm
GRMZM2G086876_T01	DMC21-629	Vegetable Farm	23
GRMZM2G089092_T03	DMC21-630	Vegetable Farm	21
GRMZM2G089421_T01	DMC21-631	Vegetable Farm
GRMZM2G090241_T01	DMC21-632	Vegetable Farm
GRMZM2G090792_T01	DMC21-633	Vegetable Farm
GRMZM2G092535_T01	DMC21-634	Vegetable Farm
GRMZM2G092578_T01	DMC21-635	Vegetable Farm
GRMZM2G092694_T01	DMC21-636	Vegetable Farm
GRMZM2G093291_T02	DMC21-637	Vegetable Farm
GRMZM2G093574_T01	DMC21-638	Vegetable Farm	14
GRMZM2G093766_T01	DMC21-639	Vegetable Farm
GRMZM2G095090_T01	DMC21-640	Vegetable Farm
GRMZM2G095299_T01	DMC21-641	Vegetable Farm
GRMZM2G095389_T01	DMC21-642	Vegetable Farm
GRMZM2G096486_T01	DMC21-643	Vegetable Farm
GRMZM2G096806_T01	DMC21-644	Vegetable Farm
GRMZM2G097706_T03	DMC21-645	Vegetable Farm	22
GRMZM2G098278_T02	DMC21-646	Vegetable Farm
GRMZM2G098696_T02	DMC21-647	Vegetable Farm
GRMZM2G099003_T01	DMC21-648	Vegetable Farm	16
GRMZM2G099317_T03	DMC21-649	Vegetable Farm
GRMZM2G101024_T01	DMC21-650	Vegetable Farm	21
GRMZM2G101446_T02	DMC21-651	Vegetable Farm
GRMZM2G102069_T01	DMC21-652	Vegetable Farm
GRMZM2G102560_T02	DMC21-653	Vegetable Farm
GRMZM2G102580_T01	DMC21-654	Vegetable Farm	20
GRMZM2G102760_T01	DMC21-655	Vegetable Farm	19
GRMZM2G103666_T01	DMC21-656	Vegetable Farm
GRMZM2G103748_T01	DMC21-657	Vegetable Farm
GRMZM2G103773_T01	DMC21-658	Vegetable Farm	12
GRMZM2G104262_T01	DMC21-659	Vegetable Farm
GRMZM2G104286_T01	DMC21-660	Vegetable Farm	13
GRMZM2G104484_T01	DMC21-661	Vegetable Farm
GRMZM2G104958_T01	DMC21-662	Vegetable Farm
GRMZM2G105004_T01	DMC21-663	Vegetable Farm	14
GRMZM2G106092_T01	DMC21-664	Vegetable Farm
GRMZM2G106424_T01	DMC21-665	Vegetable Farm	31
GRMZM2G106604_T01	DMC21-666	Vegetable Farm
GRMZM2G106730_T01	DMC21-667	Vegetable Farm
GRMZM2G106921_T01	DMC21-668	Vegetable Farm	7
GRMZM2G107491_T01	DMC21-669	Vegetable Farm
GRMZM2G108032_T01	DMC21-670	Vegetable Farm
GRMZM2G108123_T01	DMC21-671	Vegetable Farm
GRMZM2G108474_T02	DMC21-672	Vegetable Farm	14
GRMZM2G108716_T01	DMC21-673	Vegetable Farm
GRMZM2G108904_T01	DMC21-674	Vegetable Farm
GRMZM2G110500_T02	DMC21-675	Vegetable Farm
GRMZM2G111611_T01	DMC21-676	Vegetable Farm
GRMZM2G112805_T01	DMC21-677	Vegetable Farm
GRMZM2G112968_T02	DMC21-678	Vegetable Farm	2
GRMZM2G113196_T01	DMC21-679	Vegetable Farm
GRMZM2G114119_T01	DMC21-680	Vegetable Farm
GRMZM2G114789_T01	DMC21-681	Vegetable Farm	14
GRMZM2G115304_T01	DMC21-682	Vegetable Farm
GRMZM2G115841_T01	DMC21-683	Vegetable Farm	7
GRMZM2G115972_T01	DMC21-684	Vegetable Farm
GRMZM2G116538_T02	DMC21-685	Vegetable Farm
GRMZM2G116629_T01	DMC21-686	Vegetable Farm	17
GRMZM2G116671_T01	DMC21-687	Vegetable Farm
GRMZM2G117572_T01	DMC21-688	Vegetable Farm
GRMZM2G118241_T01	DMC21-689	Vegetable Farm	3
GRMZM2G118979_T01	DMC21-690	Vegetable Farm	33
GRMZM2G119511_T01	DMC21-691	Vegetable Farm	27
GRMZM2G120410_T01	DMC21-692	Vegetable Farm
GRMZM2G121612_T01	DMC21-693	Vegetable Farm	3
GRMZM2G122357_T01	DMC21-694	Vegetable Farm	13
GRMZM2G122937_T03	DMC21-695	Vegetable Farm	20
GRMZM2G124799_T01	DMC21-696	Vegetable Farm
GRMZM2G125023_T01	DMC21-697	Vegetable Farm	4
GRMZM2G125300_T02	DMC21-698	Vegetable Farm	14
GRMZM2G125575_T01	DMC21-699	Vegetable Farm
GRMZM2G126057_T01	DMC21-700	Vegetable Farm	1
GRMZM2G126541_T01	DMC21-701	Vegetable Farm	1
GRMZM2G127123_T03	DMC21-702	Vegetable Farm	35
GRMZM2G127251_T01	DMC21-703	Vegetable Farm	10
GRMZM2G128131_T04	DMC21-704	Vegetable Farm
GRMZM2G128454_T01	DMC21-705	Vegetable Farm
GRMZM2G129815_T01	DMC21-706	Vegetable Farm	33
GRMZM2G130010_T01	DMC21-707	Vegetable Farm
GRMZM2G130651_T01	DMC21-708	Vegetable Farm	7
GRMZM2G130746_T02	DMC21-709	Vegetable Farm
GRMZM2G131205_T01	DMC21-710	Vegetable Farm	2
GRMZM2G131243_T02	DMC21-711	Vegetable Farm	26
GRMZM2G131309_T01	DMC21-712	Vegetable Farm
GRMZM2G132238_T02	DMC21-713	Vegetable Farm	21
GRMZM2G132862_T01	DMC21-714	Vegetable Farm
GRMZM2G132956_T01	DMC21-715	Vegetable Farm
GRMZM2G134109_T01	DMC21-716	Vegetable Farm
GRMZM2G134219_T01	DMC21-717	Vegetable Farm	10
GRMZM2G134797_T02	DMC21-718	Vegetable Farm
GRMZM2G135108_T01	DMC21-719	Vegetable Farm	23
GRMZM2G135570_T01	DMC21-720	Vegetable Farm
GRMZM2G136106_T01	DMC21-721	Vegetable Farm
GRMZM2G136884_T01	DMC21-722	Vegetable Farm
GRMZM2G137151_T01	DMC21-723	Vegetable Farm	5
GRMZM2G137321_T01	DMC21-724	Vegetable Farm	19
GRMZM2G137868_T04	DMC21-725	Vegetable Farm	27
GRMZM2G138666_T01	DMC21-726	Vegetable Farm	16
GRMZM2G139300_T01	DMC21-727	Vegetable Farm	1
GRMZM2G140339_T01	DMC21-728	Vegetable Farm
GRMZM2G141632_T01	DMC21-729	Vegetable Farm
GRMZM2G141756_T01	DMC21-730	Vegetable Farm
GRMZM2G142870_T01	DMC21-731	Vegetable Farm
GRMZM2G143258_T01	DMC21-732	Vegetable Farm	17
GRMZM2G143433_T01	DMC21-733	Vegetable Farm
GRMZM2G143522_T03	DMC21-734	Vegetable Farm
GRMZM2G143644_T01	DMC21-735	Vegetable Farm
GRMZM2G144196_T02	DMC21-736	Vegetable Farm
GRMZM2G144387_T03	DMC21-737	Vegetable Farm	14
GRMZM2G145034_T01	DMC21-738	Vegetable Farm
GRMZM2G145179_T01	DMC21-739	Vegetable Farm
GRMZM2G145440_T01	DMC21-740	Vegetable Farm	19
GRMZM2G146623_T02	DMC21-741	Vegetable Farm	26
GRMZM2G146786_T01	DMC21-742	Vegetable Farm
GRMZM2G147408_T01	DMC21-743	Vegetable Farm	17
GRMZM2G147446_T03	DMC21-744	Vegetable Farm
GRMZM2G147714_T01	DMC21-745	Vegetable Farm
GRMZM2G148052_T01	DMC21-746	Vegetable Farm	5
GRMZM2G148864_T01	DMC21-747	Vegetable Farm	26
GRMZM2G149028_T01	DMC21-748	Vegetable Farm
GRMZM2G149273_T01	DMC21-749	Vegetable Farm	39
GRMZM2G149289_T04	DMC21-750	Vegetable Farm	14
GRMZM2G149843_T02	DMC21-751	Vegetable Farm
GRMZM2G150153_T01	DMC21-752	Vegetable Farm
GRMZM2G151230_T01	DMC21-753	Vegetable Farm	28
GRMZM2G152041_T02	DMC21-754	Vegetable Farm	7
GRMZM2G152599_T01	DMC21-755	Vegetable Farm
GRMZM2G152616_T03	DMC21-756	Vegetable Farm
GRMZM2G152686_T01	DMC21-757	Vegetable Farm	14
GRMZM2G153017_T03	DMC21-758	Vegetable Farm	14
GRMZM2G154278_T02	DMC21-759	Vegetable Farm	2
GRMZM2G154789_T01	DMC21-760	Vegetable Farm
GRMZM2G155877_T01	DMC21-761	Vegetable Farm	33
GRMZM2G156127_T01	DMC21-762	Vegetable Farm	20
GRMZM2G156296_T01	DMC21-763	Vegetable Farm	18
GRMZM2G157247_T01	DMC21-764	Vegetable Farm
GRMZM2G158147_T01	DMC21-765	Vegetable Farm
GRMZM2G158775_T01	DMC21-766	Vegetable Farm
GRMZM2G159032_T01	DMC21-767	Vegetable Farm	2
GRMZM2G159187_T01	DMC21-768	Vegetable Farm
GRMZM2G160428_T03	DMC21-769	Vegetable Farm
GRMZM2G161696_T01	DMC21-770	Vegetable Farm	3
GRMZM2G164308_T03	DMC21-771	Vegetable Farm	1
GRMZM2G164440_T02	DMC21-772	Vegetable Farm
GRMZM2G164956_T01	DMC21-773	Vegetable Farm
GRMZM2G166572_T01	DMC21-774	Vegetable Farm	23
GRMZM2G166780_T04	DMC21-775	Vegetable Farm
GRMZM2G167253_T01	DMC21-776	Vegetable Farm	34
GRMZM2G167728_T02	DMC21-777	Vegetable Farm	29
GRMZM2G168002_T01	DMC21-778	Vegetable Farm
GRMZM2G168439_T01	DMC21-779	Vegetable Farm	16
GRMZM2G168721_T01	DMC21-780	Vegetable Farm
GRMZM2G169005_T01	DMC21-781	Vegetable Farm	3
GRMZM2G169617_T02	DMC21-782	Vegetable Farm	14
GRMZM2G169782_T01	DMC21-783	Vegetable Farm
GRMZM2G170561_T01	DMC21-784	Vegetable Farm	8
GRMZM2G170625_T02	DMC21-785	Vegetable Farm	11
GRMZM2G170878_T01	DMC21-786	Vegetable Farm
GRMZM2G171279_T02	DMC21-787	Vegetable Farm
GRMZM2G171370_T03	DMC21-788	Vegetable Farm
GRMZM2G172512_T02	DMC21-789	Vegetable Farm
GRMZM2G173532_T01	DMC21-790	Vegetable Farm	16
GRMZM2G173654_T01	DMC21-791	Vegetable Farm
GRMZM2G173718_T01	DMC21-792	Vegetable Farm	2
GRMZM2G174803_T01	DMC21-793	Vegetable Farm
GRMZM2G174984_T01	DMC21-794	Vegetable Farm
GRMZM2G174990_T03	DMC21-795	Vegetable Farm	1
GRMZM2G175480_T01	DMC21-796	Vegetable Farm
GRMZM2G175910_T01	DMC21-797	Vegetable Farm	10
GRMZM2G178199_T01	DMC21-798	Vegetable Farm	19
GRMZM2G178645_T01	DMC21-799	Vegetable Farm	8
GRMZM2G179264_T01	DMC21-800	Vegetable Farm
GRMZM2G179638_T01	DMC21-801	Vegetable Farm
GRMZM2G179679_T01	DMC21-802	Vegetable Farm	6
GRMZM2G179907_T01	DMC21-803	Vegetable Farm
GRMZM2G180021_T01	DMC21-804	Vegetable Farm
GRMZM2G180509_T02	DMC21-805	Vegetable Farm	36
GRMZM2G181002_T01	DMC21-806	Vegetable Farm
GRMZM2G181194_T01	DMC21-807	Vegetable Farm	8
GRMZM2G181505_T01	DMC21-808	Vegetable Farm
GRMZM2G301803_T03	DMC21-809	Vegetable Farm
GRMZM2G302045_T02	DMC21-810	Vegetable Farm
GRMZM2G303915_T01	DMC21-811	Vegetable Farm	20
GRMZM2G306282_T01	DMC21-812	Vegetable Farm	1
GRMZM2G311036_T01	DMC21-813	Vegetable Farm
GRMZM2G313104_T01	DMC21-814	Vegetable Farm	19
GRMZM2G313305_T01	DMC21-815	Vegetable Farm	17
GRMZM2G314110_T02	DMC21-816	Vegetable Farm	3
GRMZM2G316749_T01	DMC21-817	Vegetable Farm	10
GRMZM2G317386_T01	DMC21-818	Vegetable Farm	3
GRMZM2G318652_T01	DMC21-819	Vegetable Farm	33
GRMZM2G319397_T01	DMC21-820	Vegetable Farm	17
GRMZM2G320152_T01	DMC21-821	Vegetable Farm
GRMZM2G323353_T01	DMC21-822	Vegetable Farm
GRMZM2G325629_T01	DMC21-823	Vegetable Farm
GRMZM2G328612_T01	DMC21-824	Vegetable Farm
GRMZM2G328893_T01	DMC21-825	Vegetable Farm	13
GRMZM2G328908_T01	DMC21-826	Vegetable Farm	6
GRMZM2G330019_T01	DMC21-827	Vegetable Farm	2
GRMZM2G330302_T01	DMC21-828	Vegetable Farm
GRMZM2G332976_T01	DMC21-829	Vegetable Farm	7
GRMZM2G334584_T01	DMC21-830	Vegetable Farm
GRMZM2G334899_T01	DMC21-831	Vegetable Farm
GRMZM2G336745_T01	DMC21-832	Vegetable Farm	5
GRMZM2G336824_T01	DMC21-833	Vegetable Farm
GRMZM2G337594_T01	DMC21-834	Vegetable Farm	14
GRMZM2G338809_T02	DMC21-835	Vegetable Farm	9
GRMZM2G339781_T01	DMC21-836	Vegetable Farm	4
GRMZM2G342386_T02	DMC21-837	Vegetable Farm
GRMZM2G344212_T02	DMC21-838	Vegetable Farm
GRMZM2G347956_T01	DMC21-839	Vegetable Farm	25
GRMZM2G349603_T04	DMC21-840	Vegetable Farm
GRMZM2G350023_T01	DMC21-841	Vegetable Farm
GRMZM2G353497_T01	DMC21-842	Vegetable Farm
GRMZM2G356839_T02	DMC21-843	Vegetable Farm	21
GRMZM2G358076_T01	DMC21-844	Vegetable Farm	16
GRMZM2G359559_T01	DMC21-845	Vegetable Farm	27
GRMZM2G360681_T01	DMC21-846	Vegetable Farm	2
GRMZM2G362281_T01	DMC21-847	Vegetable Farm
GRMZM2G363066_T01	DMC21-848	Vegetable Farm
GRMZM2G364069_T01	DMC21-849	Vegetable Farm
GRMZM2G366313_T01	DMC21-850	Vegetable Farm
[truncated: 75 more rows]
